# Supplementary material for: Bis{2,2′-[methyl­aza­nediylbis(methyl­ene)]bis­(4,6-dimethyl­phenolato)-κ3 O,N,O′}titanium(IV) toluene sesquisolvate
Source: Acta Crystallogr Sect E Struct Rep Online. 2013 Mar 20;69(Pt 4):m222. doi: 10.1107/S1600536813007022 (PMC3629497; doi:10.1107/S1600536813007022)
Supplement: Supplementary file 1 [file e-69-0m222-sup1.cif]

##############################################################################
#                                                                            #
# This CIF contains the data in a paper accepted for publication in          #
# Acta Crystallographica Section E. It conforms to the requirements of       #
# Notes for Authors for Acta Crystallographica Section E, and has been       #
# peer reviewed under the auspices of the IUCr Commission on Journals.       #
#                                                                            #
# Full details of the Crystallographic Information File format               #
# are given in the paper "The Crystallographic Information File (CIF):       #
# a New Standard Archive File for Crystallography" by S. R. Hall, F. H.      #
# Allen and I. D. Brown [Acta Cryst. (1991), A47, 655-685].                  #
#                                                                            #
# The current version of the core CIF dictionary is obtainable from          #
# ftp://ftp.iucr.org/pub/cif_core.dic.                                       #
#                                                                            #
# Software is freely available for graphical display of the structure(s)     #
# in this CIF. For information consult the CIF software page                 #
# http://www.iucr.org/resources/cif/software.                                #
#                                                                            #
# This file may be used for bona fide research purposes within the           #
# scientific community so long as proper attribution is given to the journal # 
# article from which it was obtained.                                        #
#                                                                            #
##############################################################################
data_I
_audit_creation_method     SHELXL-97
_chemical_name_systematic
;\
Bis{2,2'-[methylazanediylbis(methylene)]bis(4,6-dimethylphenolato)-\
\k^3^<i>O</i>,<i>N</i>,<i>O</i>'}titanium(IV) toluene sesquisolvate
;
_chemical_name_common     ?
_chemical_formula_moiety     'C38 H46 N2 O4 Ti, 1.5(C7 H8)'
_chemical_formula_sum     'C48.5 H58 N2 O4 Ti1'
_chemical_formula_iupac     '[Ti (C19 H23 N O2)2], 1.5C7 H8'
_chemical_formula_weight     780.34
_chemical_melting_point     ?
_symmetry_cell_setting     triclinic
_symmetry_space_group_name_H-M     'P -1'
_symmetry_space_group_name_Hall     '-P 1'
loop_
    _symmetry_equiv_pos_as_xyz
    'x, y, z'
    '-x, -y, -z'
_cell_length_a     12.053(2)
_cell_length_b     13.374(3)
_cell_length_c     14.511(3)
_cell_angle_alpha     102.02(3)
_cell_angle_beta     112.07(3)
_cell_angle_gamma     93.04(3)
_cell_volume     2097.8(7)
_cell_formula_units_Z     2
_cell_measurement_reflns_used     7019
_cell_measurement_theta_min     1.56
_cell_measurement_theta_max     24.71
_cell_measurement_temperature     173(2)
_exptl_crystal_description     plate
_exptl_crystal_colour     orange
_exptl_crystal_size_max     0.5
_exptl_crystal_size_mid     0.25
_exptl_crystal_size_min     0.14
_exptl_crystal_density_diffrn     1.235
_exptl_crystal_density_meas     ?
_exptl_crystal_density_method     'not measured'
_exptl_crystal_F_000     833
_exptl_absorpt_coefficient_mu     0.250
_exptl_absorpt_correction_type     multi-scan
_exptl_absorpt_process_details     '(SADABS; Bruker, 2004)'
_exptl_absorpt_correction_T_min     0.83
_exptl_absorpt_correction_T_max     0.96
_exptl_special_details     ?
_diffrn_ambient_temperature     173(2)
_diffrn_radiation_type     MoK\a
_diffrn_radiation_wavelength     0.71073
_diffrn_radiation_source     'fine-focus sealed tube'
_diffrn_radiation_monochromator     graphite
_diffrn_measurement_device_type     'Bruker SMART CCD area-detector'
_diffrn_measurement_method     'phi and omega scans'
_diffrn_detector_area_resol_mean     ?
_diffrn_reflns_number     12545
_diffrn_reflns_av_R_equivalents     0.0291
_diffrn_reflns_av_sigmaI/netI     0.0576
_diffrn_reflns_theta_min     1.56
_diffrn_reflns_theta_max     24.71
_diffrn_reflns_theta_full     24.71
_diffrn_measured_fraction_theta_max     0.980
_diffrn_measured_fraction_theta_full     0.980
_diffrn_reflns_limit_h_min     -14
_diffrn_reflns_limit_h_max     14
_diffrn_reflns_limit_k_min     -15
_diffrn_reflns_limit_k_max     15
_diffrn_reflns_limit_l_min     -16
_diffrn_reflns_limit_l_max     17
_refine_special_details
;
Refinement of <i>F</i>^2^ against ALL reflections. The weighted <i>R</i>-factor
<i>wR</i> and goodness of fit <i>S</i> are based on <i>F</i>^2^, conventional
<i>R</i>-factors <i>R</i> are based on <i>F</i>, with <i>F</i> set to zero for
negative <i>F</i>^2^. The threshold expression of <i>F</i>^2^ >
\s(<i>F</i>^2^) is used only for calculating <i>R</i>-factors(gt) <i>etc</i>.
and is not relevant to the choice of reflections for refinement.
<i>R</i>-factors based on <i>F</i>^2^ are statistically about twice as large
as those based on <i>F</i>, and <i>R</i>- factors based on ALL data will be
even larger.
;
_reflns_number_total     7019
_reflns_number_gt     5111
_reflns_threshold_expression     I>2\s(I)
_refine_ls_structure_factor_coef     Fsqd
_refine_ls_matrix_type     full
_refine_ls_R_factor_all     0.0959
_refine_ls_R_factor_gt     0.0717
_refine_ls_wR_factor_gt     0.2114
_refine_ls_wR_factor_ref     0.2230
_refine_ls_goodness_of_fit_ref     1.016
_refine_ls_restrained_S_all     1.016
_refine_ls_number_reflns     7019
_refine_ls_number_parameters     582
_refine_ls_number_restraints     6
_refine_ls_hydrogen_treatment     constr
_refine_ls_weighting_scheme     calc
_refine_ls_weighting_details
         'calc w=1/[\s^2^(Fo^2^)+(0.0838P)^2^+8.6517P] where P=(Fo^2^+2Fc^2^)/3'
_atom_sites_solution_hydrogens     geom
_atom_sites_solution_primary     direct
_atom_sites_solution_secondary     difmap
_refine_ls_shift/su_max     0.001
_refine_ls_shift/su_mean     0.000
_refine_diff_density_max     0.758
_refine_diff_density_min     -0.370
_refine_ls_extinction_method     none
_refine_ls_extinction_coef     ?
loop_
    _atom_type_symbol
    _atom_type_description
    _atom_type_scat_dispersion_real
    _atom_type_scat_dispersion_imag
    _atom_type_scat_source
    'C' 'C' 0.0033 0.0016
                         'International Tables Vol C Tables 4.2.6.8 and 6.1.1.4'
    'H' 'H' 0.0000 0.0000
                         'International Tables Vol C Tables 4.2.6.8 and 6.1.1.4'
    'N' 'N' 0.0061 0.0033
                         'International Tables Vol C Tables 4.2.6.8 and 6.1.1.4'
    'O' 'O' 0.0106 0.0060
                         'International Tables Vol C Tables 4.2.6.8 and 6.1.1.4'
    'Ti' 'Ti' 0.2776 0.4457
                         'International Tables Vol C Tables 4.2.6.8 and 6.1.1.4'
_computing_data_collection     'SMART (Bruker, 2004)'
_computing_cell_refinement     'SAINT (Bruker, 2004)'
_computing_data_reduction     'SAINT (Bruker, 2004)'
_computing_structure_solution     'SHELXS97 (Sheldrick, 2008)'
_computing_structure_refinement     'SHELXL97 (Sheldrick, 2008)'
_computing_molecular_graphics     'ORTEP-3 for Windows (Farrugia, 2012)'
_computing_publication_material     'SHELXTL (Sheldrick, 2008)'
loop_
    _atom_site_type_symbol
    _atom_site_label
    _atom_site_fract_x
    _atom_site_fract_y
    _atom_site_fract_z
    _atom_site_U_iso_or_equiv
    _atom_site_adp_type
    _atom_site_calc_flag
    _atom_site_refinement_flags
    _atom_site_occupancy
    _atom_site_symmetry_multiplicity
    _atom_site_disorder_assembly
    _atom_site_disorder_group
    Ti Ti1 0.94677(8) 0.78673(6) 0.72763(7) 0.0252(2) Uani d . 1 1 A 4
    N N1 1.0610(3) 0.9160(3) 0.7095(3) 0.0258(9) Uani d . 1 1 A 4
    N N2 0.8283(4) 0.6581(3) 0.7396(3) 0.0275(9) Uani d . 1 1 A 4
    O O1 0.8214(3) 0.8631(3) 0.6767(3) 0.0317(8) Uani d . 1 1 A 4
    O O2 1.0927(3) 0.7329(3) 0.7771(3) 0.0359(9) Uani d . 1 1 A 4
    O O3 0.9085(3) 0.6993(3) 0.5968(3) 0.0375(9) Uani d . 1 1 A 4
    O O4 0.9677(3) 0.8483(2) 0.8632(2) 0.0312(8) Uani d . 1 1 A 4
    C C1 0.7967(4) 0.9475(4) 0.6414(3) 0.0271(10) Uani d . 1 1 A 4
    C C2 0.6873(4) 0.9851(4) 0.6311(4) 0.0311(11) Uani d . 1 1 A 4
    C C3 0.5956(5) 0.9261(5) 0.6540(5) 0.0438(14) Uani d . 1 1 A 4
    H H3A 0.5254 0.9604 0.6418 0.066 Uiso calc R 1 1 A 4
    H H3B 0.6298 0.9228 0.7244 0.066 Uiso calc R 1 1 A 4
    H H3C 0.5731 0.8574 0.6103 0.066 Uiso calc R 1 1 A 4
    C C4 0.6664(5) 1.0739(4) 0.5947(4) 0.0344(12) Uani d . 1 1 A 4
    H H4 0.5937 1.0989 0.5866 0.041 Uiso calc R 1 1 A 4
    C C5 0.7496(5) 1.1268(4) 0.5699(4) 0.0313(11) Uani d . 1 1 A 4
    C C6 0.7247(5) 1.2233(4) 0.5318(5) 0.0443(14) Uani d . 1 1 A 4
    H H6A 0.7896 1.2784 0.5744 0.066 Uiso calc R 1 1 A 4
    H H6B 0.6502 1.2426 0.5345 0.066 Uiso calc R 1 1 A 4
    H H6C 0.7185 1.2105 0.4623 0.066 Uiso calc R 1 1 A 4
    C C7 0.8569(4) 1.0866(4) 0.5807(4) 0.0290(11) Uani d . 1 1 A 4
    H H7 0.9141 1.1205 0.5648 0.035 Uiso calc R 1 1 A 4
    C C8 0.8808(4) 0.9972(4) 0.6145(3) 0.0259(10) Uani d . 1 1 A 4
    C C9 0.9900(4) 0.9480(4) 0.6142(4) 0.0297(11) Uani d . 1 1 A 4
    H H9A 0.9637 0.8875 0.5568 0.036 Uiso calc R 1 1 A 4
    H H9B 1.0432 0.9963 0.6025 0.036 Uiso calc R 1 1 A 4
    C C10 1.1006(4) 1.0068(4) 0.7986(4) 0.0296(11) Uani d . 1 1 A 4
    H H10A 1.1450 1.0608 0.7865 0.044 Uiso calc R 1 1 A 4
    H H10B 1.1514 0.9875 0.8592 0.044 Uiso calc R 1 1 A 4
    H H10C 1.0310 1.0310 0.8079 0.044 Uiso calc R 1 1 A 4
    C C11 1.1688(4) 0.8766(4) 0.6956(4) 0.0297(11) Uani d . 1 1 A 4
    H H11A 1.2114 0.9296 0.6795 0.036 Uiso calc R 1 1 A 4
    H H11B 1.1411 0.8170 0.6373 0.036 Uiso calc R 1 1 A 4
    C C12 1.2561(4) 0.8462(4) 0.7872(4) 0.0294(11) Uani d . 1 1 A 4
    C C13 1.3776(5) 0.8833(4) 0.8314(4) 0.0378(13) Uani d . 1 1 A 4
    H H13 1.4072 0.9326 0.8064 0.045 Uiso calc R 1 1 A 4
    C C14 1.4576(5) 0.8495(4) 0.9121(4) 0.0394(13) Uani d . 1 1 A 4
    C C15 1.5912(5) 0.8890(5) 0.9577(5) 0.0574(18) Uani d . 1 1 A 4
    H H15A 1.6294 0.8687 1.0207 0.086 Uiso calc R 1 1 A 4
    H H15B 1.6030 0.9630 0.9711 0.086 Uiso calc R 1 1 A 4
    H H15C 1.6261 0.8605 0.9103 0.086 Uiso calc R 1 1 A 4
    C C16 1.4098(5) 0.7746(4) 0.9461(4) 0.0400(13) Uani d . 1 1 A 4
    H H16 1.4620 0.7512 1.0004 0.048 Uiso calc R 1 1 A 4
    C C17 1.2885(5) 0.7331(4) 0.9035(4) 0.0369(13) Uani d . 1 1 A 4
    C C18 1.2388(6) 0.6491(5) 0.9379(5) 0.0499(16) Uani d . 1 1 A 4
    H H18A 1.3043 0.6242 0.9852 0.075 Uiso calc R 1 1 A 4
    H H18B 1.1929 0.5933 0.8794 0.075 Uiso calc R 1 1 A 4
    H H18C 1.1873 0.6760 0.9710 0.075 Uiso calc R 1 1 A 4
    C C19 1.2112(5) 0.7705(4) 0.8222(4) 0.0310(11) Uani d . 1 1 A 4
    C C20 0.8330(5) 0.6163(4) 0.5304(4) 0.0301(11) Uani d . 1 1 A 4
    C C21 0.8512(5) 0.5705(4) 0.4415(4) 0.0354(12) Uani d . 1 1 A 4
    C C22 0.9541(6) 0.6143(5) 0.4224(4) 0.0448(14) Uani d . 1 1 A 4
    H H22A 0.9527 0.5749 0.3585 0.067 Uiso calc R 1 1 A 4
    H H22B 1.0288 0.6115 0.4771 0.067 Uiso calc R 1 1 A 4
    H H22C 0.9472 0.6848 0.4193 0.067 Uiso calc R 1 1 A 4
    C C23 0.7690(5) 0.4852(4) 0.3731(4) 0.0357(12) Uani d . 1 1 A 4
    H H23 0.7794 0.4550 0.3137 0.043 Uiso calc R 1 1 A 4
    C C24 0.6713(5) 0.4426(4) 0.3895(4) 0.0348(12) Uani d . 1 1 A 4
    C C25 0.5840(5) 0.3506(4) 0.3124(4) 0.0454(14) Uani d . 1 1 A 4
    H H25A 0.5438 0.3162 0.3456 0.068 Uiso calc R 1 1 A 4
    H H25B 0.6275 0.3037 0.2845 0.068 Uiso calc R 1 1 A 4
    H H25C 0.5251 0.3735 0.2581 0.068 Uiso calc R 1 1 A 4
    C C26 0.6599(5) 0.4878(4) 0.4799(4) 0.0337(12) Uani d . 1 1 A 4
    H H26 0.5985 0.4592 0.4948 0.040 Uiso calc R 1 1 A 4
    C C27 0.7373(5) 0.5742(4) 0.5487(4) 0.0299(11) Uani d . 1 1 A 4
    C C28 0.7169(5) 0.6265(4) 0.6435(4) 0.0314(11) Uani d . 1 1 A 4
    H H28A 0.6792 0.6874 0.6309 0.038 Uiso calc R 1 1 A 4
    H H28B 0.6607 0.5798 0.6536 0.038 Uiso calc R 1 1 A 4
    C C29 0.8925(5) 0.5682(4) 0.7575(4) 0.0352(12) Uani d . 1 1 A 4
    H H29A 0.8380 0.5128 0.7570 0.053 Uiso calc R 1 1 A 4
    H H29B 0.9598 0.5875 0.8229 0.053 Uiso calc R 1 1 A 4
    H H29C 0.9212 0.5459 0.7043 0.053 Uiso calc R 1 1 A 4
    C C30 0.7875(4) 0.6935(4) 0.8250(4) 0.0306(11) Uani d . 1 1 A 4
    H H30A 0.7419 0.7503 0.8116 0.037 Uiso calc R 1 1 A 4
    H H30B 0.7334 0.6375 0.8253 0.037 Uiso calc R 1 1 A 4
    C C31 0.8885(4) 0.7281(4) 0.9288(4) 0.0293(11) Uani d . 1 1 A 4
    C C32 0.8961(5) 0.6846(4) 1.0083(4) 0.0348(12) Uani d . 1 1 A 4
    H H32 0.8392 0.6288 0.9972 0.042 Uiso calc R 1 1 A 4
    C C33 0.9879(5) 0.7228(4) 1.1055(4) 0.0361(12) Uani d . 1 1 A 4
    C C34 0.9934(6) 0.6776(5) 1.1945(4) 0.0502(15) Uani d . 1 1 A 4
    H H34A 1.0762 0.6741 1.2355 0.075 Uiso calc R 1 1 A 4
    H H34B 0.9480 0.6094 1.1685 0.075 Uiso calc R 1 1 A 4
    H H34C 0.9596 0.7207 1.2357 0.075 Uiso calc R 1 1 A 4
    C C35 1.0725(5) 0.8038(4) 1.1196(4) 0.0320(11) Uani d . 1 1 A 4
    H H35 1.1335 0.8296 1.1846 0.038 Uiso calc R 1 1 A 4
    C C36 1.0708(5) 0.8492(4) 1.0406(4) 0.0295(11) Uani d . 1 1 A 4
    C C37 1.1644(5) 0.9370(4) 1.0572(4) 0.0414(13) Uani d . 1 1 A 4
    H H37A 1.2115 0.9147 1.0182 0.062 Uiso calc R 1 1 A 4
    H H37B 1.2164 0.9589 1.1287 0.062 Uiso calc R 1 1 A 4
    H H37C 1.1251 0.9935 1.0352 0.062 Uiso calc R 1 1 A 4
    C C38 0.9765(5) 0.8091(4) 0.9438(4) 0.0284(11) Uani d . 1 1 A 4
    C C41 0.3393(13) 0.6314(13) 0.2349(12) 0.060(4) Uani d P 0.628(18) 1 B 1
    H H41A 0.2724 0.6627 0.2425 0.090 Uiso calc PR 0.628(18) 1 B 1
    H H41B 0.3573 0.5800 0.2737 0.090 Uiso calc PR 0.628(18) 1 B 1
    H H41C 0.3186 0.5995 0.1638 0.090 Uiso calc PR 0.628(18) 1 B 1
    C C42 0.4496(11) 0.7138(8) 0.2742(8) 0.038(3) Uani d P 0.628(18) 1 B 1
    C C43 0.558(4) 0.712(3) 0.363(3) 0.056(10) Uani d P 0.628(18) 1 B 1
    H H43 0.5629 0.6581 0.3953 0.068 Uiso calc PR 0.628(18) 1 B 1
    C C44 0.6493(12) 0.7890(9) 0.3965(11) 0.060(4) Uani d P 0.628(18) 1 B 1
    H H44 0.7160 0.7917 0.4566 0.072 Uiso calc PR 0.628(18) 1 B 1
    C C45 0.6473(16) 0.8630(10) 0.3456(13) 0.077(5) Uani d P 0.628(18) 1 B 1
    H H45 0.7131 0.9151 0.3716 0.093 Uiso calc PR 0.628(18) 1 B 1
    C C46 0.5523(19) 0.8639(13) 0.2574(14) 0.084(7) Uani d P 0.628(18) 1 B 1
    H H46 0.5551 0.9119 0.2200 0.101 Uiso calc PR 0.628(18) 1 B 1
    C C47 0.450(2) 0.7896(14) 0.2252(16) 0.044(5) Uani d P 0.628(18) 1 B 1
    H H47 0.3811 0.7924 0.1690 0.052 Uiso calc PR 0.628(18) 1 B 1
    C C51 0.720(3) 0.829(2) 0.362(2) 0.075(7) Uani d P 0.372(18) 1 B 2
    H H51A 0.7702 0.7923 0.4075 0.113 Uiso calc PR 0.372(18) 1 B 2
    H H51B 0.7252 0.8991 0.3985 0.113 Uiso calc PR 0.372(18) 1 B 2
    H H51C 0.7463 0.8294 0.3070 0.113 Uiso calc PR 0.372(18) 1 B 2
    C C52 0.5938(17) 0.7787(14) 0.3187(14) 0.047(6) Uani d P 0.372(18) 1 B 2
    C C53 0.510(3) 0.813(3) 0.238(3) 0.049(10) Uani d P 0.372(18) 1 B 2
    H H53 0.5337 0.8691 0.2167 0.058 Uiso calc PR 0.372(18) 1 B 2
    C C54 0.395(3) 0.764(3) 0.192(2) 0.052(9) Uani d P 0.372(18) 1 B 2
    H H54 0.3406 0.7830 0.1354 0.062 Uiso calc PR 0.372(18) 1 B 2
    C C55 0.356(3) 0.6849(19) 0.226(2) 0.056(6) Uani d P 0.372(18) 1 B 2
    H H55 0.2762 0.6531 0.1945 0.067 Uiso calc PR 0.372(18) 1 B 2
    C C56 0.437(2) 0.6543(19) 0.3067(18) 0.064(7) Uani d P 0.372(18) 1 B 2
    H H56 0.4144 0.6004 0.3305 0.076 Uiso calc PR 0.372(18) 1 B 2
    C C57 0.547(5) 0.704(4) 0.349(4) 0.035(12) Uani d PU 0.372(18) 1 B 2
    H H57 0.5999 0.6863 0.4069 0.042 Uiso calc PR 0.372(18) 1 B 2
    C C61 0.6733(13) 0.6495(13) 0.1397(12) 0.071(4) Uani d P 0.50 1 . .
    H H61A 0.6362 0.6937 0.1773 0.106 Uiso calc PR 0.50 1 . .
    H H61B 0.7118 0.6897 0.1095 0.106 Uiso calc PR 0.50 1 . .
    H H61C 0.7325 0.6180 0.1855 0.106 Uiso calc PR 0.50 1 . .
    C C62 0.5915(9) 0.5786(8) 0.0683(8) 0.092(3) Uani d . 1 1 . .
    C C63 0.5316(11) 0.5130(9) 0.1048(8) 0.095(3) Uani d . 1 1 . .
    H H63 0.5534 0.5217 0.1749 0.114 Uiso calc R 1 1 . .
    C C64 0.4435(9) 0.4383(8) 0.0378(7) 0.083(3) Uani d . 1 1 . .
    H H64 0.4039 0.3958 0.0626 0.099 Uiso calc R 1 1 . .
loop_
    _atom_site_aniso_label
    _atom_site_aniso_U_11
    _atom_site_aniso_U_22
    _atom_site_aniso_U_33
    _atom_site_aniso_U_12
    _atom_site_aniso_U_13
    _atom_site_aniso_U_23
    Ti1 0.0311(5) 0.0249(4) 0.0234(5) 0.0041(4) 0.0141(4) 0.0079(3)
    N1 0.028(2) 0.030(2) 0.024(2) 0.0085(17) 0.0123(18) 0.0095(17)
    N2 0.036(2) 0.030(2) 0.020(2) 0.0053(18) 0.0147(18) 0.0073(17)
    O1 0.0305(19) 0.0367(19) 0.034(2) 0.0059(15) 0.0142(16) 0.0171(16)
    O2 0.041(2) 0.0318(19) 0.045(2) 0.0120(16) 0.0227(19) 0.0181(17)
    O3 0.049(2) 0.037(2) 0.029(2) -0.0059(17) 0.0225(18) 0.0030(16)
    O4 0.046(2) 0.0262(17) 0.0214(18) 0.0005(15) 0.0134(16) 0.0060(14)
    C1 0.028(3) 0.031(3) 0.017(2) 0.002(2) 0.005(2) 0.004(2)
    C2 0.028(3) 0.044(3) 0.019(2) 0.004(2) 0.006(2) 0.009(2)
    C3 0.026(3) 0.067(4) 0.043(3) 0.009(3) 0.010(3) 0.028(3)
    C4 0.027(3) 0.049(3) 0.029(3) 0.015(2) 0.008(2) 0.016(2)
    C5 0.033(3) 0.035(3) 0.023(3) 0.010(2) 0.005(2) 0.010(2)
    C6 0.046(3) 0.049(3) 0.048(4) 0.022(3) 0.021(3) 0.026(3)
    C7 0.032(3) 0.032(3) 0.023(3) 0.004(2) 0.011(2) 0.007(2)
    C8 0.028(3) 0.031(3) 0.019(2) 0.004(2) 0.010(2) 0.007(2)
    C9 0.034(3) 0.035(3) 0.028(3) 0.009(2) 0.017(2) 0.015(2)
    C10 0.030(3) 0.029(3) 0.031(3) 0.002(2) 0.013(2) 0.009(2)
    C11 0.030(3) 0.033(3) 0.034(3) 0.008(2) 0.018(2) 0.012(2)
    C12 0.032(3) 0.033(3) 0.030(3) 0.013(2) 0.018(2) 0.009(2)
    C13 0.041(3) 0.033(3) 0.042(3) 0.012(2) 0.019(3) 0.006(2)
    C14 0.038(3) 0.038(3) 0.039(3) 0.016(2) 0.016(3) 0.002(3)
    C15 0.042(4) 0.060(4) 0.053(4) 0.015(3) 0.007(3) -0.001(3)
    C16 0.040(3) 0.051(3) 0.028(3) 0.026(3) 0.011(2) 0.008(2)
    C17 0.049(3) 0.038(3) 0.037(3) 0.024(3) 0.027(3) 0.015(2)
    C18 0.054(4) 0.059(4) 0.057(4) 0.029(3) 0.032(3) 0.033(3)
    C19 0.036(3) 0.034(3) 0.028(3) 0.015(2) 0.017(2) 0.009(2)
    C20 0.041(3) 0.026(2) 0.025(3) 0.009(2) 0.015(2) 0.008(2)
    C21 0.051(3) 0.034(3) 0.027(3) 0.015(2) 0.018(3) 0.012(2)
    C22 0.060(4) 0.051(3) 0.032(3) 0.013(3) 0.027(3) 0.009(3)
    C23 0.049(3) 0.038(3) 0.019(3) 0.018(3) 0.012(2) 0.004(2)
    C24 0.050(3) 0.027(3) 0.025(3) 0.012(2) 0.011(2) 0.006(2)
    C25 0.052(4) 0.044(3) 0.032(3) 0.007(3) 0.012(3) 0.000(3)
    C26 0.042(3) 0.028(3) 0.029(3) 0.005(2) 0.013(2) 0.005(2)
    C27 0.043(3) 0.030(3) 0.018(2) 0.006(2) 0.013(2) 0.006(2)
    C28 0.039(3) 0.033(3) 0.023(3) -0.002(2) 0.015(2) 0.005(2)
    C29 0.047(3) 0.029(3) 0.037(3) 0.006(2) 0.023(3) 0.010(2)
    C30 0.031(3) 0.038(3) 0.024(3) 0.002(2) 0.016(2) 0.003(2)
    C31 0.031(3) 0.035(3) 0.027(3) 0.008(2) 0.016(2) 0.009(2)
    C32 0.041(3) 0.038(3) 0.029(3) 0.001(2) 0.018(2) 0.008(2)
    C33 0.040(3) 0.046(3) 0.026(3) 0.010(3) 0.015(2) 0.014(2)
    C34 0.061(4) 0.057(4) 0.033(3) 0.004(3) 0.013(3) 0.023(3)
    C35 0.032(3) 0.039(3) 0.023(3) 0.011(2) 0.009(2) 0.005(2)
    C36 0.035(3) 0.031(3) 0.027(3) 0.009(2) 0.017(2) 0.005(2)
    C37 0.047(3) 0.045(3) 0.027(3) -0.004(3) 0.014(3) 0.001(2)
    C38 0.036(3) 0.031(3) 0.023(3) 0.011(2) 0.016(2) 0.007(2)
    C41 0.051(8) 0.061(9) 0.061(9) -0.013(8) 0.024(7) 0.005(8)
    C42 0.046(8) 0.035(6) 0.041(6) 0.001(5) 0.025(6) 0.009(5)
    C43 0.085(18) 0.055(16) 0.021(10) 0.021(12) 0.006(10) 0.016(9)
    C44 0.056(8) 0.059(8) 0.043(8) 0.003(6) 0.004(6) -0.003(6)
    C45 0.077(11) 0.036(8) 0.095(12) -0.023(7) 0.024(10) -0.009(7)
    C46 0.117(17) 0.066(10) 0.071(11) -0.036(9) 0.036(11) 0.033(9)
    C47 0.060(17) 0.035(9) 0.034(9) 0.006(12) 0.014(11) 0.014(7)
    C51 0.080(18) 0.062(15) 0.077(16) 0.001(13) 0.030(15) 0.010(12)
    C52 0.057(12) 0.054(12) 0.032(12) 0.020(9) 0.018(10) 0.012(8)
    C53 0.05(2) 0.07(2) 0.06(2) 0.02(2) 0.04(2) 0.05(2)
    C54 0.05(2) 0.07(2) 0.034(15) 0.025(16) 0.011(12) 0.007(12)
    C55 0.058(17) 0.043(14) 0.070(15) 0.006(14) 0.036(14) 0.002(13)
    C56 0.071(18) 0.063(14) 0.077(17) 0.019(13) 0.047(15) 0.022(13)
    C57 0.038(14) 0.033(14) 0.033(15) 0.000(8) 0.013(10) 0.006(8)
    C61 0.049(8) 0.099(12) 0.065(10) 0.029(9) 0.020(8) 0.021(9)
    C62 0.094(7) 0.103(7) 0.084(7) 0.074(6) 0.033(6) 0.020(6)
    C63 0.137(9) 0.111(8) 0.074(6) 0.093(7) 0.061(7) 0.043(6)
    C64 0.104(7) 0.106(7) 0.061(5) 0.072(6) 0.042(5) 0.037(5)
_geom_special_details
;
All e.s.d.'s (except the e.s.d. in the dihedral angle between two l.s. planes)
are estimated using the full covariance matrix. The cell e.s.d.'s are taken
into account individually in the estimation of e.s.d.'s in distances, angles
and torsion angles; correlations between e.s.d.'s in cell parameters are only
used when they are defined by crystal symmetry. An approximate (isotropic)
treatment of cell e.s.d.'s is used for estimating e.s.d.'s involving l.s.
planes.
;
loop_
    _geom_bond_atom_site_label_1
    _geom_bond_atom_site_label_2
    _geom_bond_site_symmetry_2
    _geom_bond_distance
    _geom_bond_publ_flag
    Ti1 O1 . 1.873(3) ?
    Ti1 O2 . 1.879(4) ?
    Ti1 O4 . 1.882(3) ?
    Ti1 O3 . 1.882(4) ?
    Ti1 N2 . 2.254(4) ?
    Ti1 N1 . 2.272(4) ?
    N1 C10 . 1.482(6) ?
    N1 C9 . 1.491(6) ?
    N1 C11 . 1.494(6) ?
    N2 C29 . 1.479(6) ?
    N2 C28 . 1.488(6) ?
    N2 C30 . 1.496(6) ?
    O1 C1 . 1.337(6) ?
    O2 C19 . 1.343(6) ?
    O3 C20 . 1.334(6) ?
    O4 C38 . 1.349(6) ?
    C1 C8 . 1.398(7) ?
    C1 C2 . 1.403(7) ?
    C2 C4 . 1.394(7) ?
    C2 C3 . 1.498(7) ?
    C3 H3A . 0.9600 ?
    C3 H3B . 0.9600 ?
    C3 H3C . 0.9600 ?
    C4 C5 . 1.392(7) ?
    C4 H4 . 0.9300 ?
    C5 C7 . 1.394(7) ?
    C5 C6 . 1.509(7) ?
    C6 H6A . 0.9600 ?
    C6 H6B . 0.9600 ?
    C6 H6C . 0.9600 ?
    C7 C8 . 1.389(7) ?
    C7 H7 . 0.9300 ?
    C8 C9 . 1.504(6) ?
    C9 H9A . 0.9700 ?
    C9 H9B . 0.9700 ?
    C10 H10A . 0.9600 ?
    C10 H10B . 0.9600 ?
    C10 H10C . 0.9600 ?
    C11 C12 . 1.502(7) ?
    C11 H11A . 0.9700 ?
    C11 H11B . 0.9700 ?
    C12 C13 . 1.374(7) ?
    C12 C19 . 1.393(7) ?
    C13 C14 . 1.387(8) ?
    C13 H13 . 0.9300 ?
    C14 C16 . 1.392(8) ?
    C14 C15 . 1.508(8) ?
    C15 H15A . 0.9600 ?
    C15 H15B . 0.9600 ?
    C15 H15C . 0.9600 ?
    C16 C17 . 1.385(8) ?
    C16 H16 . 0.9300 ?
    C17 C19 . 1.407(7) ?
    C17 C18 . 1.503(8) ?
    C18 H18A . 0.9600 ?
    C18 H18B . 0.9600 ?
    C18 H18C . 0.9600 ?
    C20 C27 . 1.393(7) ?
    C20 C21 . 1.409(7) ?
    C21 C23 . 1.392(8) ?
    C21 C22 . 1.485(8) ?
    C22 H22A . 0.9600 ?
    C22 H22B . 0.9600 ?
    C22 H22C . 0.9600 ?
    C23 C24 . 1.401(8) ?
    C23 H23 . 0.9300 ?
    C24 C26 . 1.386(7) ?
    C24 C25 . 1.509(8) ?
    C25 H25A . 0.9600 ?
    C25 H25B . 0.9600 ?
    C25 H25C . 0.9600 ?
    C26 C27 . 1.381(7) ?
    C26 H26 . 0.9300 ?
    C27 C28 . 1.521(6) ?
    C28 H28A . 0.9700 ?
    C28 H28B . 0.9700 ?
    C29 H29A . 0.9600 ?
    C29 H29B . 0.9600 ?
    C29 H29C . 0.9600 ?
    C30 C31 . 1.496(7) ?
    C30 H30A . 0.9700 ?
    C30 H30B . 0.9700 ?
    C31 C32 . 1.372(7) ?
    C31 C38 . 1.398(7) ?
    C32 C33 . 1.394(7) ?
    C32 H32 . 0.9300 ?
    C33 C35 . 1.375(8) ?
    C33 C34 . 1.516(7) ?
    C34 H34A . 0.9600 ?
    C34 H34B . 0.9600 ?
    C34 H34C . 0.9600 ?
    C35 C36 . 1.399(7) ?
    C35 H35 . 0.9300 ?
    C36 C38 . 1.405(7) ?
    C36 C37 . 1.499(7) ?
    C37 H37A . 0.9600 ?
    C37 H37B . 0.9600 ?
    C37 H37C . 0.9600 ?
    C41 C42 . 1.523(18) ?
    C41 H41A . 0.9600 ?
    C41 H41B . 0.9600 ?
    C41 H41C . 0.9600 ?
    C42 C47 . 1.35(2) ?
    C42 C43 . 1.45(4) ?
    C43 C44 . 1.34(4) ?
    C43 H43 . 0.9300 ?
    C44 C45 . 1.35(2) ?
    C44 H44 . 0.9300 ?
    C45 C46 . 1.36(2) ?
    C45 H45 . 0.9300 ?
    C46 C47 . 1.40(2) ?
    C46 H46 . 0.9300 ?
    C47 H47 . 0.9300 ?
    C51 C52 . 1.47(3) ?
    C51 H51A . 0.9600 ?
    C51 H51B . 0.9600 ?
    C51 H51C . 0.9600 ?
    C52 C57 . 1.34(5) ?
    C52 C53 . 1.41(3) ?
    C53 C54 . 1.36(4) ?
    C53 H53 . 0.9300 ?
    C54 C55 . 1.39(5) ?
    C54 H54 . 0.9300 ?
    C55 C56 . 1.37(4) ?
    C55 H55 . 0.9300 ?
    C56 C57 . 1.31(6) ?
    C56 H56 . 0.9300 ?
    C57 H57 . 0.9300 ?
    C61 C62 . 1.292(17) ?
    C61 H61A . 0.9600 ?
    C61 H61B . 0.9600 ?
    C61 H61C . 0.9600 ?
    C62 C64 2_665 1.399(12) ?
    C62 C63 . 1.408(14) ?
    C63 C64 . 1.334(13) ?
    C63 H63 . 0.9300 ?
    C64 C62 2_665 1.399(12) ?
    C64 H64 . 0.9300 ?
loop_
    _geom_angle_atom_site_label_1
    _geom_angle_atom_site_label_2
    _geom_angle_atom_site_label_3
    _geom_angle_site_symmetry_1
    _geom_angle_site_symmetry_3
    _geom_angle
    _geom_angle_publ_flag
    O1 Ti1 O2 . . 168.10(15) ?
    O1 Ti1 O4 . . 90.78(15) ?
    O2 Ti1 O4 . . 90.01(16) ?
    O1 Ti1 O3 . . 92.34(17) ?
    O2 Ti1 O3 . . 89.53(17) ?
    O4 Ti1 O3 . . 167.03(15) ?
    O1 Ti1 N2 . . 95.28(15) ?
    O2 Ti1 N2 . . 96.62(15) ?
    O4 Ti1 N2 . . 85.06(15) ?
    O3 Ti1 N2 . . 82.12(15) ?
    O1 Ti1 N1 . . 83.29(14) ?
    O2 Ti1 N1 . . 84.82(15) ?
    O4 Ti1 N1 . . 96.52(15) ?
    O3 Ti1 N1 . . 96.34(15) ?
    N2 Ti1 N1 . . 177.87(15) ?
    C10 N1 C9 . . 109.4(4) ?
    C10 N1 C11 . . 109.9(4) ?
    C9 N1 C11 . . 106.6(3) ?
    C10 N1 Ti1 . . 112.1(3) ?
    C9 N1 Ti1 . . 109.4(3) ?
    C11 N1 Ti1 . . 109.4(3) ?
    C29 N2 C28 . . 110.0(4) ?
    C29 N2 C30 . . 108.6(4) ?
    C28 N2 C30 . . 106.5(4) ?
    C29 N2 Ti1 . . 111.4(3) ?
    C28 N2 Ti1 . . 109.1(3) ?
    C30 N2 Ti1 . . 111.1(3) ?
    C1 O1 Ti1 . . 142.9(3) ?
    C19 O2 Ti1 . . 136.5(3) ?
    C20 O3 Ti1 . . 141.8(3) ?
    C38 O4 Ti1 . . 132.7(3) ?
    O1 C1 C8 . . 119.2(4) ?
    O1 C1 C2 . . 120.2(4) ?
    C8 C1 C2 . . 120.6(4) ?
    C4 C2 C1 . . 117.9(5) ?
    C4 C2 C3 . . 122.8(5) ?
    C1 C2 C3 . . 119.3(5) ?
    C5 C4 C2 . . 123.0(5) ?
    C5 C4 H4 . . 118.5 ?
    C2 C4 H4 . . 118.5 ?
    C4 C5 C7 . . 117.4(4) ?
    C4 C5 C6 . . 121.6(5) ?
    C7 C5 C6 . . 121.0(5) ?
    C8 C7 C5 . . 121.8(5) ?
    C8 C7 H7 . . 119.1 ?
    C5 C7 H7 . . 119.1 ?
    C7 C8 C1 . . 119.3(4) ?
    C7 C8 C9 . . 121.1(4) ?
    C1 C8 C9 . . 119.3(4) ?
    N1 C9 C8 . . 115.6(4) ?
    N1 C9 H9A . . 108.4 ?
    C8 C9 H9A . . 108.4 ?
    N1 C9 H9B . . 108.4 ?
    C8 C9 H9B . . 108.4 ?
    H9A C9 H9B . . 107.4 ?
    N1 C11 C12 . . 114.4(4) ?
    N1 C11 H11A . . 108.7 ?
    C12 C11 H11A . . 108.7 ?
    N1 C11 H11B . . 108.7 ?
    C12 C11 H11B . . 108.7 ?
    H11A C11 H11B . . 107.6 ?
    C13 C12 C19 . . 119.5(5) ?
    C13 C12 C11 . . 123.1(5) ?
    C19 C12 C11 . . 117.1(4) ?
    C12 C13 C14 . . 122.0(5) ?
    C12 C13 H13 . . 119.0 ?
    C14 C13 H13 . . 119.0 ?
    C13 C14 C16 . . 117.1(5) ?
    C13 C14 C15 . . 121.2(6) ?
    C16 C14 C15 . . 121.7(5) ?
    C17 C16 C14 . . 123.5(5) ?
    C17 C16 H16 . . 118.3 ?
    C14 C16 H16 . . 118.3 ?
    C16 C17 C19 . . 117.2(5) ?
    C16 C17 C18 . . 123.0(5) ?
    C19 C17 C18 . . 119.8(5) ?
    O2 C19 C12 . . 119.2(4) ?
    O2 C19 C17 . . 120.1(5) ?
    C12 C19 C17 . . 120.7(5) ?
    O3 C20 C27 . . 120.6(4) ?
    O3 C20 C21 . . 119.5(5) ?
    C27 C20 C21 . . 120.0(5) ?
    C23 C21 C20 . . 117.7(5) ?
    C23 C21 C22 . . 122.2(5) ?
    C20 C21 C22 . . 120.1(5) ?
    C21 C23 C24 . . 123.2(5) ?
    C21 C23 H23 . . 118.4 ?
    C24 C23 H23 . . 118.4 ?
    C26 C24 C23 . . 117.0(5) ?
    C26 C24 C25 . . 121.9(5) ?
    C23 C24 C25 . . 121.1(5) ?
    C27 C26 C24 . . 121.8(5) ?
    C27 C26 H26 . . 119.1 ?
    C24 C26 H26 . . 119.1 ?
    C26 C27 C20 . . 120.3(5) ?
    C26 C27 C28 . . 120.5(5) ?
    C20 C27 C28 . . 119.2(4) ?
    N2 C28 C27 . . 114.9(4) ?
    N2 C28 H28A . . 108.6 ?
    C27 C28 H28A . . 108.6 ?
    N2 C28 H28B . . 108.6 ?
    C27 C28 H28B . . 108.6 ?
    H28A C28 H28B . . 107.5 ?
    C31 C30 N2 . . 114.1(4) ?
    C31 C30 H30A . . 108.7 ?
    N2 C30 H30A . . 108.7 ?
    C31 C30 H30B . . 108.7 ?
    N2 C30 H30B . . 108.7 ?
    H30A C30 H30B . . 107.6 ?
    C32 C31 C38 . . 119.9(5) ?
    C32 C31 C30 . . 122.7(5) ?
    C38 C31 C30 . . 117.4(4) ?
    C31 C32 C33 . . 120.9(5) ?
    C31 C32 H32 . . 119.5 ?
    C33 C32 H32 . . 119.5 ?
    C35 C33 C32 . . 118.5(5) ?
    C35 C33 C34 . . 120.5(5) ?
    C32 C33 C34 . . 121.0(5) ?
    C33 C35 C36 . . 122.9(5) ?
    C33 C35 H35 . . 118.6 ?
    C36 C35 H35 . . 118.6 ?
    C35 C36 C38 . . 117.0(5) ?
    C35 C36 C37 . . 122.2(5) ?
    C38 C36 C37 . . 120.8(4) ?
    O4 C38 C31 . . 118.3(4) ?
    O4 C38 C36 . . 121.1(4) ?
    C31 C38 C36 . . 120.7(4) ?
    C47 C42 C43 . . 118.3(19) ?
    C47 C42 C41 . . 120.4(15) ?
    C43 C42 C41 . . 121.2(19) ?
    C44 C43 C42 . . 118(3) ?
    C44 C43 H43 . . 120.8 ?
    C42 C43 H43 . . 120.8 ?
    C43 C44 C45 . . 121.7(19) ?
    C43 C44 H44 . . 119.2 ?
    C45 C44 H44 . . 119.2 ?
    C44 C45 C46 . . 122.3(15) ?
    C44 C45 H45 . . 118.9 ?
    C46 C45 H45 . . 118.9 ?
    C45 C46 C47 . . 117.4(17) ?
    C45 C46 H46 . . 121.3 ?
    C47 C46 H46 . . 121.3 ?
    C42 C47 C46 . . 121.5(18) ?
    C42 C47 H47 . . 119.2 ?
    C46 C47 H47 . . 119.2 ?
    C52 C51 H51A . . 109.5 ?
    C52 C51 H51B . . 109.5 ?
    H51A C51 H51B . . 109.5 ?
    C52 C51 H51C . . 109.5 ?
    H51A C51 H51C . . 109.5 ?
    H51B C51 H51C . . 109.5 ?
    C57 C52 C53 . . 116(3) ?
    C57 C52 C51 . . 127(3) ?
    C53 C52 C51 . . 117(2) ?
    C54 C53 C52 . . 118(3) ?
    C54 C53 H53 . . 120.8 ?
    C52 C53 H53 . . 120.8 ?
    C53 C54 C55 . . 122(3) ?
    C53 C54 H54 . . 119.1 ?
    C55 C54 H54 . . 119.1 ?
    C56 C55 C54 . . 119(3) ?
    C56 C55 H55 . . 120.3 ?
    C54 C55 H55 . . 120.3 ?
    C57 C56 C55 . . 117(4) ?
    C57 C56 H56 . . 121.5 ?
    C55 C56 H56 . . 121.5 ?
    C56 C57 C52 . . 128(5) ?
    C56 C57 H57 . . 116.2 ?
    C52 C57 H57 . . 116.2 ?
    C62 C61 H61A . . 109.5 ?
    C62 C61 H61B . . 109.5 ?
    H61A C61 H61B . . 109.5 ?
    C62 C61 H61C . . 109.5 ?
    H61A C61 H61C . . 109.5 ?
    H61B C61 H61C . . 109.5 ?
    C61 C62 C64 . 2_665 127.7(14) ?
    C61 C62 C63 . . 114.1(12) ?
    C64 C62 C63 2_665 . 118.2(10) ?
    C64 C63 C62 . . 119.4(9) ?
    C64 C63 H63 . . 120.3 ?
    C62 C63 H63 . . 120.3 ?
    C63 C64 C62 . 2_665 122.4(10) ?
    C63 C64 H64 . . 118.8 ?
    C62 C64 H64 2_665 . 118.8 ?
data_global
_journal_date_recd_electronic     2013-01-24
_journal_date_accepted     2013-03-13
_journal_name_full     'Acta Crystallographica, Section E'
_journal_year     2013
_journal_volume     69
_journal_issue      4
_journal_page_first     m222
_journal_page_last     m222
_journal_paper_category     QM
_journal_paper_doi     10.1107/S1600536813007022
_journal_coeditor_code     BR2221
_publ_contact_author_name     'Youngjo Kim'
_publ_contact_author_address
;
Department of Chemistry
Chungbuk National University
Cheongju, Chungbuk 361-763
Republic of Korea
;
_publ_contact_author_email     'ykim@chungbuk.ac.kr'
_publ_contact_author_fax     '+82-43-261-3395'
_publ_contact_author_phone     '+82-43-267-2279'
_publ_section_title
;\
Bis{2,2'-[methylazanediylbis(methylene)]bis(4,6-dimethylphenolato)-\
\k^3^<i>O</i>,<i>N</i>,<i>O</i>'}titanium(IV) toluene sesquisolvate
;
loop_
    _publ_author_name
    _publ_author_footnote
    _publ_author_address
    'Chung, Yongseog' .
;
Department of Chemistry
Chungbuk National University
Cheongju, Chungbuk 361-763
Republic of Korea
;
    'Kim, Youngjo' .
;
Department of Chemistry
Chungbuk National University
Cheongju, Chungbuk 361-763
Republic of Korea
;
_publ_section_synopsis     .
