# Supplementary material for: Bis{2,2′-[methyl­aza­nediylbis(methyl­ene)]bis­(4,6-dimethyl­phenolato)-κ3 O,N,O′}titanium(IV) toluene sesquisolvate
Source: Acta Crystallogr Sect E Struct Rep Online. 2013 Mar 20;69(Pt 4):m222. doi: 10.1107/S1600536813007022 (PMC3629497; doi:10.1107/S1600536813007022)
Supplement: Supplementary file 2 [file e-69-0m222-Isup2.hkl]

# 
# h,k,l, Fc-squared, Fo-squared, sigma(Fo-squared) and status flag 
# 
data_I
_shelx_title ' ykim-1 in P-1' 
_shelx_refln_list_code          4 
_shelx_F_calc_maximum      238.58 
_exptl_crystal_F_000       833.00 
_reflns_d_resolution_high  0.8500 
 
loop_ 
 _symmetry_equiv_pos_as_xyz 
 'x, y, z' 
 '-x, -y, -z' 
 
_cell_length_a    12.0530 
_cell_length_b    13.3740 
_cell_length_c    14.5110 
_cell_angle_alpha 102.019 
_cell_angle_beta  112.074 
_cell_angle_gamma  93.037 
 
_shelx_F_squared_multiplier     1.000 
 
loop_ 
 _refln_index_h 
 _refln_index_k 
 _refln_index_l 
 _refln_F_squared_calc 
 _refln_F_squared_meas 
 _refln_F_squared_sigma 
 _refln_observed_status 
   2   0   0     1355.54     1266.55     30.28 o 
   3   0   0      588.88     1267.59     44.91 o 
   4   0   0      323.43      296.08     12.63 o 
   5   0   0      109.72      100.11      8.57 o 
   6   0   0      753.89     1632.46     24.61 o 
   7   0   0        8.92       -2.38      7.78 o 
   8   0   0      630.61      514.33     19.16 o 
   9   0   0       60.70       74.19     20.45 o 
  10   0   0       78.96       70.58     21.25 o 
  11   0   0        4.64        5.21     19.25 o 
  12   0   0       33.18       35.29     22.86 o 
  13   0   0       14.65       24.06     22.86 o 
 -13   1   0        0.82       26.87     22.46 o 
 -12   1   0        5.56        5.21     19.65 o 
 -11   1   0       34.35       43.31     20.05 o 
 -10   1   0       95.39      103.46     22.06 o 
  -9   1   0       55.21       71.78     20.45 o 
  -8   1   0      244.56      192.88     23.26 o 
  -7   1   0      771.77      680.17     13.94 o 
  -6   1   0     1127.13     1081.00     21.39 o 
  -5   1   0      704.04      548.69     10.88 o 
  -4   1   0      235.99      161.83      6.62 o 
  -3   1   0     3636.30     3355.84     26.00 o 
  -2   1   0     7814.84     7669.08     53.93 o 
  -1   1   0     2636.17     2261.01    171.02 o 
   0   1   0     1409.61      408.16    231.93 o 
   1   1   0     2283.29     2020.79     35.28 o 
   2   1   0     1625.98     1448.02     27.87 o 
   3   1   0     2422.93     2412.79     26.47 o 
   4   1   0     1812.00     1625.67     21.35 o 
   5   1   0        8.91       46.85     16.44 o 
   6   1   0      817.99      809.06     19.41 o 
   7   1   0     1041.85      995.34     22.27 o 
   8   1   0      554.75      497.65     19.45 o 
   9   1   0      249.90      244.61     26.47 o 
  10   1   0       22.83        6.82     18.05 o 
  11   1   0      165.31      224.96     27.67 o 
  12   1   0       33.56       53.73     23.66 o 
 -13   2   0        4.48       10.83     21.25 o 
 -12   2   0       60.16       78.20     23.66 o 
 -11   2   0       22.47       -1.20     18.45 o 
 -10   2   0      397.27      319.60     28.47 o 
  -9   2   0      122.49      112.43     13.00 o 
  -8   2   0      327.18      288.39     16.38 o 
  -7   2   0      624.71      564.46     13.00 o 
  -6   2   0     4736.90     4987.35     44.60 o 
  -5   2   0       47.94       63.39      5.87 o 
  -4   2   0      718.76      791.41     11.35 o 
  -3   2   0     1310.59     1722.00     14.89 o 
  -2   2   0    17713.46    16977.06     66.81 o 
  -1   2   0    14265.81    14413.14    206.48 o 
   0   2   0     5598.97     6167.19     47.13 o 
   1   2   0      490.87      418.66     14.37 o 
   2   2   0      404.40      283.12      7.95 o 
   3   2   0      519.28      514.20     12.96 o 
   4   2   0      917.14      893.25     17.07 o 
   5   2   0       12.05       -0.04     12.03 o 
   6   2   0        8.65      168.20     13.43 o 
   7   2   0        0.20        4.85      9.11 o 
   8   2   0      148.20      127.09     20.85 o 
   9   2   0      263.32      243.01     27.67 o 
  10   2   0      109.63      109.07     23.26 o 
  11   2   0      153.37      136.34     26.07 o 
  12   2   0       38.25       30.08     22.06 o 
 -13   3   0       33.93       52.53     24.86 o 
 -12   3   0       94.37      122.31     24.06 o 
 -11   3   0      417.73      367.72     30.48 o 
 -10   3   0      490.18      424.51     19.56 o 
  -9   3   0       78.78       95.26     13.43 o 
  -8   3   0      527.01      483.18     24.26 o 
  -7   3   0        3.70       13.03      5.97 o 
  -6   3   0      254.29      314.22     10.52 o 
  -5   3   0       83.97       90.68      6.34 o 
  -4   3   0     5818.92     6009.19     90.99 o 
  -3   3   0      419.49      428.71      8.98 o 
  -2   3   0     3517.41     3384.04     21.45 o 
  -1   3   0     2991.35     2711.41     42.58 o 
   0   3   0      211.24      241.35      6.84 o 
   1   3   0       39.63       37.20      6.22 o 
   2   3   0       65.96       82.40      6.66 o 
   3   3   0      123.84      163.12      7.58 o 
   4   3   0      240.82      194.09     12.32 o 
   5   3   0      197.67      192.38     13.68 o 
   6   3   0      762.83      706.09     19.34 o 
   7   3   0     1027.54      950.40     23.81 o 
   8   3   0        0.32       -1.87     11.56 o 
   9   3   0     1262.61     1138.45     42.51 o 
  10   3   0      742.01      625.57     36.89 o 
  12   3   0       47.39       46.52     24.46 o 
 -13   4   0       18.57       36.49     24.06 o 
 -12   4   0       47.73       48.52     21.25 o 
 -10   4   0      303.88      277.11     20.65 o 
  -9   4   0       20.75       70.36     11.85 o 
  -8   4   0      494.90      506.79     14.42 o 
  -7   4   0     1183.23     1073.68     17.20 o 
  -6   4   0      893.93      794.02     14.42 o 
  -5   4   0     2710.99     2789.84     23.97 o 
  -4   4   0      351.06      342.88      9.62 o 
  -3   4   0      375.06      356.72      8.87 o 
  -2   4   0      224.99      209.56      7.28 o 
  -1   4   0      280.51      277.50      9.64 o 
   0   4   0      414.46      474.90      8.89 o 
   1   4   0      576.33      523.20      9.83 o 
   2   4   0     1361.10     1130.13     14.11 o 
   3   4   0     1219.49     1541.80     53.32 o 
   4   4   0      377.17      266.73     10.32 o 
   5   4   0      491.95      522.08     17.40 o 
   6   4   0        6.65      232.24     17.64 o 
   7   4   0       25.91       14.59     11.26 o 
   8   4   0      389.53      331.38     19.84 o 
   9   4   0     1101.09     1124.82     44.11 o 
  10   4   0       49.84       32.48     21.25 o 
  11   4   0      267.01      278.70     32.08 o 
  12   4   0      197.35      178.05     28.87 o 
 -12   5   0      149.32      170.43     28.07 o 
 -11   5   0      236.17      262.26     29.27 o 
 -10   5   0       50.52       62.65     13.41 o 
  -9   5   0       97.84      141.93     22.26 o 
  -8   5   0      311.01      296.82     12.96 o 
  -7   5   0      344.29      346.71     12.48 o 
  -6   5   0      215.65      327.22     11.26 o 
  -5   5   0      313.99      277.92     10.10 o 
  -4   5   0       40.20       18.26      5.17 o 
  -3   5   0     2727.59     2810.00     22.99 o 
  -2   5   0      111.56       65.24      6.16 o 
  -1   5   0      266.44      213.45     11.18 o 
   0   5   0        7.21       11.66      3.74 o 
   1   5   0     1708.90     1421.51     30.80 o 
   2   5   0      211.03      174.18      8.93 o 
   3   5   0       76.05      125.17      7.71 o 
   4   5   0      226.02      277.40     25.50 o 
   5   5   0     1530.04     1399.62     45.71 o 
   6   5   0       21.57       19.78     14.44 o 
   7   5   0      227.67      208.98     17.30 o 
   8   5   0       51.43       76.59     22.06 o 
   9   5   0      441.18      393.79     34.49 o 
  10   5   0      105.83       84.61     24.06 o 
  11   5   0       60.31       26.87     23.26 o 
 -12   6   0       45.97       65.76     22.86 o 
 -11   6   0        1.22       35.69     19.65 o 
 -10   6   0      146.30      164.74     15.93 o 
  -9   6   0      554.08      777.53     34.49 o 
  -8   6   0      227.29      210.35     12.36 o 
  -7   6   0      111.67      110.24     10.01 o 
  -6   6   0     1225.79     1256.19     19.06 o 
  -5   6   0        8.43        2.99      5.40 o 
  -4   6   0     4352.01     4176.57     31.46 o 
  -3   6   0      205.97      282.52      9.88 o 
  -2   6   0      131.99       98.91      6.86 o 
  -1   6   0      203.61      252.91      8.90 o 
   0   6   0        0.29       11.10     10.27 o 
   1   6   0       31.13       40.45      5.78 o 
   2   6   0       27.51        6.21      5.49 o 
   3   6   0        1.62       47.95      6.79 o 
   4   6   0      361.26      289.29     12.27 o 
   5   6   0      281.12      294.59     13.98 o 
   6   6   0      158.25      186.34     16.16 o 
   7   6   0      359.09      325.19     21.78 o 
   8   6   0       92.73       86.22     23.26 o 
   9   6   0       10.89       39.30     22.46 o 
  10   6   0       49.04       54.94     24.86 o 
  11   6   0       86.34       94.64     27.67 o 
 -12   7   0       16.61       82.61     22.86 o 
 -11   7   0     1060.20      970.03     42.91 o 
 -10   7   0      172.33      157.34     16.21 o 
  -9   7   0      391.47      582.02     21.94 o 
  -8   7   0      214.87      204.85     12.22 o 
  -7   7   0      478.44      484.49     14.64 o 
  -6   7   0       23.82       26.38      7.22 o 
  -5   7   0      414.18      437.79     18.03 o 
  -4   7   0      103.31       83.57      7.45 o 
  -3   7   0      203.45      163.54      9.22 o 
  -2   7   0      225.37      282.84      9.84 o 
  -1   7   0      392.93      430.35     23.84 o 
   0   7   0        0.61        7.35      7.51 o 
   1   7   0      179.96      146.46      9.24 o 
   2   7   0      335.99      411.93     28.43 o 
   3   7   0      678.99      701.02     16.02 o 
   4   7   0      249.35      241.39     13.23 o 
   5   7   0      498.97      496.57     16.37 o 
   6   7   0       39.45      146.93     16.54 o 
   7   7   0      115.61      102.95     17.55 o 
   8   7   0      382.55      323.61     32.08 o 
   9   7   0      399.50      380.55     34.49 o 
  10   7   0       78.74       72.18     27.67 o 
 -12   8   0       17.05       36.89     21.25 o 
 -11   8   0      119.20      129.12     23.66 o 
 -10   8   0      306.21      299.53     20.68 o 
  -9   8   0       56.94      146.70     15.87 o 
  -8   8   0       22.27       22.32      8.63 o 
  -7   8   0       51.34       50.01      8.93 o 
  -6   8   0        8.46       25.60      7.61 o 
  -5   8   0      289.26      289.96     18.24 o 
  -4   8   0      379.09      363.96     12.37 o 
  -3   8   0      201.78      311.61     11.31 o 
  -2   8   0     1008.22      909.31     20.55 o 
  -1   8   0       49.02       57.50      8.48 o 
   0   8   0        0.93        4.23      8.21 o 
   1   8   0     1538.52     1568.58     21.40 o 
   2   8   0      171.78      197.50     11.27 o 
   3   8   0        5.90        9.54      7.76 o 
   4   8   0       76.27       79.73     14.45 o 
   5   8   0       89.38       95.55     11.72 o 
   6   8   0       25.17       16.45     14.71 o 
   7   8   0       75.29       58.75     16.29 o 
   8   8   0       43.21       47.32     24.86 o 
   9   8   0        8.88        9.22     22.86 o 
  10   8   0       74.13       64.56     28.47 o 
 -11   9   0      157.26      165.96     18.71 o 
 -10   9   0       87.86       94.20     15.72 o 
  -9   9   0      183.09      193.01     16.87 o 
  -8   9   0       36.66       46.22     10.01 o 
  -7   9   0      246.94      216.05     13.18 o 
  -6   9   0      441.87      449.25     15.07 o 
  -5   9   0      445.41      413.02     14.65 o 
  -4   9   0      438.37      411.75     13.68 o 
  -3   9   0       19.52       25.68      7.13 o 
  -2   9   0        0.28       -4.95      6.16 o 
  -1   9   0      243.83      251.65     11.80 o 
   0   9   0      348.49      352.99     13.60 o 
   1   9   0      221.09      211.13     12.39 o 
   2   9   0       11.01       14.92      9.50 o 
   3   9   0       78.17      212.09     13.10 o 
   4   9   0       55.41       65.57     10.50 o 
   5   9   0      266.57      279.53     16.87 o 
   6   9   0       18.54       25.64     15.74 o 
   7   9   0      271.67      262.35     22.72 o 
   8   9   0       71.62       40.10     26.87 o 
   9   9   0       41.21       78.60     28.07 o 
 -11  10   0      368.98      394.28     26.87 o 
 -10  10   0        6.91       18.37     14.84 o 
  -9  10   0      103.82      188.57     17.99 o 
  -8  10   0       58.06       64.32     11.28 o 
  -7  10   0       32.96       32.10      9.78 o 
  -6  10   0       32.44       43.34      9.32 o 
  -5  10   0       54.78       57.53      9.56 o 
  -4  10   0      107.02      104.16     10.20 o 
  -3  10   0      666.96      634.11     25.27 o 
  -2  10   0     1395.92     1200.35     20.86 o 
  -1  10   0      859.97      846.90     18.17 o 
   0  10   0       69.41       85.31      9.97 o 
   1  10   0        3.34       13.51      8.35 o 
   2  10   0        0.36        0.87      9.09 o 
   3  10   0      116.28      145.57     12.89 o 
   4  10   0      555.37      517.10     26.80 o 
   5  10   0      165.59      163.39     14.34 o 
   6  10   0      130.50      188.55     41.30 o 
 -10  11   0       22.28       25.03     15.87 o 
  -9  11   0       38.38       61.62     15.51 o 
  -8  11   0        6.14       15.34     10.12 o 
  -7  11   0      475.15      432.44     17.05 o 
  -6  11   0       19.25       20.58      9.31 o 
  -5  11   0       28.36       26.34      9.02 o 
  -4  11   0       57.28       53.97     12.53 o 
  -3  11   0      253.66      255.72     40.30 o 
  -2  11   0       83.17       63.98     13.18 o 
  -1  11   0       34.06       39.35     13.01 o 
   0  11   0      175.56      199.14     13.47 o 
   1  11   0       91.46       97.13     19.05 o 
   2  11   0       40.50       38.41     13.47 o 
   3  11   0      182.81      223.16     18.90 o 
   4  11   0      603.02      606.63     25.89 o 
   5  11   0      743.59      768.79     29.39 o 
   6  11   0       18.66       56.14     26.07 o 
  -9  12   0      204.93      216.54     31.68 o 
  -8  12   0      128.03      124.28     17.84 o 
  -7  12   0        0.65        8.17     12.90 o 
  -6  12   0      101.16      116.29     15.72 o 
  -5  12   0      168.23      169.89     16.66 o 
  -4  12   0      246.12      244.86     18.94 o 
  -3  12   0      230.73      246.00     19.30 o 
  -2  12   0      231.38      222.54     18.27 o 
  -1  12   0        8.93        4.97     12.56 o 
   0  12   0      182.39      225.68     18.99 o 
   1  12   0       26.94       18.93     13.73 o 
   2  12   0       14.88       22.60     13.97 o 
   3  12   0        9.87       31.56     17.44 o 
   4  12   0        9.32       17.30     14.79 o 
   5  12   0        4.70        5.60     15.89 o 
   6  12   0       92.35      141.55     31.28 o 
  -8  13   0      136.69      130.14     18.90 o 
  -7  13   0      148.98      164.39     18.66 o 
  -6  13   0      247.92      243.05     21.01 o 
  -5  13   0      134.51      176.00     18.71 o 
  -4  13   0       81.87       74.59     15.97 o 
  -3  13   0      101.56       84.24     15.85 o 
  -2  13   0       94.61       98.83     16.57 o 
  -1  13   0        2.89       13.76     13.41 o 
   0  13   0       35.18       31.25     17.84 o 
   1  13   0      131.74      144.36     26.87 o 
   2  13   0      169.17      178.63     20.13 o 
   3  13   0       86.61       83.12     17.96 o 
   4  13   0       67.31       87.68     18.21 o 
   5  13   0       18.90       33.87     21.65 o 
  -7  14   0       69.61       70.77     17.80 o 
  -6  14   0      195.78      201.88     21.34 o 
  -5  14   0       26.42       24.12     16.00 o 
  -4  14   0       17.73       26.50     20.65 o 
  -3  14   0        3.93       -2.23     14.71 o 
  -2  14   0       61.07       60.83     15.97 o 
  -1  14   0      160.59      143.80     19.06 o 
   0  14   0     1056.65     1276.81     64.36 o 
   1  14   0       23.77       44.25     24.86 o 
   2  14   0       24.55       28.69     17.30 o 
   3  14   0        2.73        7.56     18.09 o 
  -4  15   0       64.63       55.78     18.14 o 
  -3  15   0       59.68       49.23     17.64 o 
  -2  15   0       73.79       90.56     19.14 o 
  -1  15   0       57.85       44.68     18.25 o 
   0  15   0       31.69       46.12     19.00 o 
   1  15   0       89.06       65.21     20.68 o 
  -1 -15   1      222.88      254.62     23.67 o 
   0 -15   1      188.40      172.88     20.93 o 
   1 -15   1      190.31      158.42     19.41 o 
   2 -15   1       45.88       55.11     17.57 o 
   3 -15   1       49.60       44.33     17.01 o 
   4 -15   1       90.54       83.05     18.73 o 
  -4 -14   1      302.09      350.37     25.86 o 
  -3 -14   1      156.50      173.19     21.81 o 
  -2 -14   1      135.19      119.53     18.57 o 
  -1 -14   1       35.48       59.43     21.05 o 
   0 -14   1       72.98       47.67     15.87 o 
   1 -14   1       65.74       65.06     15.81 o 
   2 -14   1       16.82        1.40     14.43 o 
   3 -14   1      143.50      169.21     19.25 o 
   5 -14   1       85.90      127.55     20.65 o 
   6 -14   1      110.21      133.87     22.26 o 
   7 -14   1       86.99      117.85     18.73 o 
  -5 -13   1        0.21       20.51     16.66 o 
  -4 -13   1       47.30       53.47     17.23 o 
  -3 -13   1       88.16      105.31     17.87 o 
  -2 -13   1      229.16      247.56     21.41 o 
  -1 -13   1      539.05      760.11     87.02 o 
   0 -13   1      344.08      301.13     20.81 o 
   1 -13   1      277.48      289.60     20.96 o 
   2 -13   1        0.65       -0.17     13.13 o 
   3 -13   1       30.48       15.52     13.86 o 
   4 -13   1       14.02       46.52     13.89 o 
   5 -13   1       85.27       73.05     15.36 o 
   6 -13   1        6.89       18.48     14.43 o 
   7 -13   1        1.76        0.30     14.96 o 
   8 -13   1        1.48       19.83     20.45 o 
  -7 -12   1       14.50       27.27     29.27 o 
  -6 -12   1      110.80      113.22     23.86 o 
  -5 -12   1      632.50      630.65     27.80 o 
  -4 -12   1      147.40      148.11     18.25 o 
  -3 -12   1      213.43      215.96     19.57 o 
  -2 -12   1      213.80      217.74     18.78 o 
  -1 -12   1       95.88      120.56     15.97 o 
   0 -12   1        8.62       12.83     12.48 o 
   1 -12   1        8.38       -1.87     11.90 o 
   2 -12   1      225.66      226.05     29.27 o 
   3 -12   1      645.29      547.98     22.26 o 
   4 -12   1        0.80       -4.06     11.90 o 
   5 -12   1      207.99      199.09     17.52 o 
   6 -12   1      150.84      137.03     16.83 o 
   7 -12   1      220.16      231.72     19.85 o 
   8 -12   1        8.05        8.92     14.60 o 
   9 -12   1       70.02       66.17     24.46 o 
  -7 -11   1       59.26       51.73     27.67 o 
  -6 -11   1       48.74       48.00     15.71 o 
  -5 -11   1      150.96      154.50     20.25 o 
  -4 -11   1       13.56       14.56     13.13 o 
  -3 -11   1      160.21      155.49     17.07 o 
  -2 -11   1      299.66      312.56     20.20 o 
  -1 -11   1       40.56       39.81     12.14 o 
   0 -11   1        9.10       15.13     11.64 o 
   1 -11   1      731.05      692.84     24.06 o 
   2 -11   1      106.14      105.43     13.93 o 
   3 -11   1      138.68      142.99     15.28 o 
   4 -11   1      185.11      193.89     16.44 o 
   5 -11   1      329.43      327.12     19.70 o 
   6 -11   1      182.50      174.98     16.29 o 
   7 -11   1       63.12       64.13     13.98 o 
   8 -11   1        0.12        6.75     13.53 o 
   9 -11   1       52.32       62.49     27.07 o 
  10 -11   1      121.87      148.82     19.38 o 
  -7 -10   1        6.43        8.02     24.06 o 
  -6 -10   1      172.52      157.31     17.54 o 
  -5 -10   1      364.04      351.14     21.19 o 
  -4 -10   1      173.76      208.67     25.66 o 
  -3 -10   1      155.58      143.43     12.07 o 
  -2 -10   1        0.82        3.08      8.46 o 
  -1 -10   1      129.69      182.53     12.15 o 
   0 -10   1        0.23       -2.02      7.55 o 
   1 -10   1       17.03       16.42     10.45 o 
   2 -10   1       12.59       19.11     10.04 o 
   3 -10   1      183.57      143.65     13.02 o 
   4 -10   1      257.33      213.37     12.48 o 
   5 -10   1      116.87      124.05     10.74 o 
   6 -10   1      138.20      132.19     11.47 o 
   7 -10   1      100.96      127.73     12.34 o 
   8 -10   1        6.57       20.79     10.18 o 
   9 -10   1      136.23      149.03     17.76 o 
  10 -10   1       64.88       83.84     37.29 o 
  -8  -9   1       20.72       34.89     17.30 o 
  -7  -9   1      255.97      259.57     22.25 o 
  -6  -9   1       83.33       74.55     18.70 o 
  -5  -9   1      849.99      869.73     21.25 o 
  -4  -9   1      191.71      196.39     12.83 o 
  -3  -9   1       23.82       22.78      8.17 o 
  -1  -9   1      168.92      175.09     11.35 o 
   0  -9   1       30.31       35.85      7.24 o 
   1  -9   1      749.50      815.15     15.98 o 
   2  -9   1      791.27      826.53     54.81 o 
   3  -9   1      749.88      731.76     16.27 o 
   4  -9   1      365.23      339.78     12.77 o 
   5  -9   1       14.39       14.77      7.53 o 
   6  -9   1       95.39       60.66      9.24 o 
   7  -9   1        6.23       20.98      8.62 o 
   8  -9   1       25.81       27.40      9.45 o 
   9  -9   1       44.33       48.47     13.60 o 
  10  -9   1      107.14      100.57     17.11 o 
  11  -9   1       31.16       70.18     22.86 o 
 -10  -8   1       83.33       92.63     26.47 o 
  -9  -8   1      239.31      196.49     29.27 o 
  -8  -8   1      388.08      452.78     39.70 o 
  -7  -8   1      250.84      271.20     20.65 o 
  -6  -8   1      307.79      284.30     16.38 o 
  -5  -8   1      471.94      618.94     27.93 o 
  -4  -8   1       24.02       63.44      8.91 o 
  -3  -8   1      453.54      426.08     14.39 o 
  -2  -8   1      623.21      567.09     17.88 o 
  -1  -8   1      388.28      501.28     13.33 o 
   0  -8   1      200.05      196.42     19.65 o 
   1  -8   1      717.89      654.70     31.06 o 
   2  -8   1        0.57       20.31      7.03 o 
   3  -8   1      529.68      501.00     13.11 o 
   4  -8   1       54.73       81.68     10.63 o 
   5  -8   1       44.15       56.23      8.12 o 
   6  -8   1     1294.94     1234.67     23.64 o 
   7  -8   1        0.53        5.39      8.37 o 
   8  -8   1      127.85      124.19     11.33 o 
   9  -8   1      189.33      204.65     16.44 o 
  10  -8   1      366.75      333.64     30.48 o 
  11  -8   1      308.13      311.98     32.48 o 
 -11  -7   1        2.26       22.06     25.26 o 
 -10  -7   1       24.37       70.58     23.66 o 
  -9  -7   1        0.46        9.62     23.66 o 
  -8  -7   1      118.74      119.06     17.64 o 
  -7  -7   1      395.14      405.79     23.68 o 
  -6  -7   1       54.83       37.27      9.78 o 
  -5  -7   1        1.23        8.89      7.49 o 
  -4  -7   1       76.12       71.64      8.22 o 
  -3  -7   1        4.34       11.85      6.33 o 
  -2  -7   1      206.29      248.29     10.92 o 
  -1  -7   1      136.44      118.19      7.42 o 
   0  -7   1      176.77      187.32      8.63 o 
   1  -7   1      324.92      483.50     18.31 o 
   3  -7   1     1899.89     1669.18     19.86 o 
   4  -7   1      921.70     1206.64     18.25 o 
   5  -7   1      455.11      435.03     13.11 o 
   6  -7   1      138.89      130.62      9.70 o 
   7  -7   1      558.23      514.72     15.26 o 
   8  -7   1      117.92      119.57     17.41 o 
   9  -7   1      148.24      142.32     15.28 o 
  10  -7   1       79.88      151.18     24.06 o 
  11  -7   1       55.71       66.17     22.46 o 
  12  -7   1       15.67       20.45     22.46 o 
 -11  -6   1       59.73       82.21     25.66 o 
 -10  -6   1      137.90      121.10     25.26 o 
  -9  -6   1      281.63      297.15     30.88 o 
  -8  -6   1       19.21       31.29     14.74 o 
  -7  -6   1      210.44      261.10     20.42 o 
  -6  -6   1      199.49      223.36     17.98 o 
  -5  -6   1       13.00       24.02      7.44 o 
  -4  -6   1     1458.43     1518.70     26.49 o 
  -3  -6   1      584.65      518.23     17.17 o 
  -2  -6   1     3559.06     3229.12     51.28 o 
  -1  -6   1     4098.53     3874.61     33.44 o 
   0  -6   1      522.33      441.52     14.65 o 
   2  -6   1      103.81       63.42      5.60 o 
   3  -6   1      143.66      125.96      7.36 o 
   4  -6   1     1915.12     2007.74     21.53 o 
   5  -6   1       38.35       58.47      6.94 o 
   6  -6   1      458.47      460.88     13.48 o 
   7  -6   1      270.14      268.99     12.62 o 
   8  -6   1      147.87      201.00     12.80 o 
   9  -6   1        1.60       -8.80     10.56 o 
  10  -6   1      583.16      582.66     34.89 o 
  11  -6   1       88.33      109.07     23.66 o 
  12  -6   1        3.54       33.68     21.65 o 
 -12  -5   1       16.77       14.04     23.66 o 
 -11  -5   1       60.07       68.17     22.46 o 
 -10  -5   1        0.76       10.83     19.25 o 
  -9  -5   1      320.75      254.24     27.67 o 
  -8  -5   1      163.55      174.63     17.23 o 
  -7  -5   1      222.31      216.57     17.01 o 
  -6  -5   1        7.46        3.12     11.02 o 
  -5  -5   1      300.03      399.68     39.57 o 
  -4  -5   1      570.42      573.21     13.11 o 
  -3  -5   1     2790.13     2427.32     22.22 o 
  -2  -5   1     1707.50     1538.53     16.66 o 
  -1  -5   1      293.28      316.81      8.58 o 
   0  -5   1      161.35      150.84      6.61 o 
   2  -5   1       61.92       65.25      5.25 o 
   3  -5   1        1.01        4.40      4.40 o 
   4  -5   1     1769.35     1805.36     23.45 o 
   5  -5   1     1838.33     1794.67     20.45 o 
   6  -5   1     1777.02     1698.17     20.98 o 
   7  -5   1     1819.52     1912.38     33.65 o 
   8  -5   1      927.13      936.09     25.93 o 
   9  -5   1      173.55      188.11     15.51 o 
  10  -5   1       32.14      228.97     27.27 o 
  11  -5   1      123.05      116.29     24.46 o 
  12  -5   1       73.85       62.96     22.46 o 
 -12  -4   1        2.18        4.01     21.25 o 
 -11  -4   1       88.38      105.46     24.46 o 
 -10  -4   1      399.33      408.22     31.68 o 
  -9  -4   1        1.06        6.34     12.60 o 
  -8  -4   1      110.03      101.57     20.05 o 
  -7  -4   1      434.98      376.71     18.66 o 
  -6  -4   1       48.39       31.98     11.03 o 
  -5  -4   1      750.64     1018.16    203.91 o 
  -4  -4   1      144.07      447.92     18.45 o 
  -3  -4   1     1309.40     1238.21     32.96 o 
  -2  -4   1     2596.85     2332.73     18.61 o 
  -1  -4   1      779.02      946.30     11.42 o 
   0  -4   1       84.79       90.67      7.83 o 
   1  -4   1       23.07       30.87      3.89 o 
   2  -4   1      296.23      358.68      8.47 o 
   3  -4   1     4080.30     4338.30    125.67 o 
   4  -4   1      570.67      545.34     11.53 o 
   5  -4   1      303.29      204.03      9.60 o 
   6  -4   1      213.23      186.14      9.90 o 
   7  -4   1        0.48        8.23      6.47 o 
   8  -4   1       20.90        8.01      7.31 o 
   9  -4   1      231.27      229.67     16.56 o 
  10  -4   1      327.39      346.47     30.08 o 
  11  -4   1       33.87       39.30     19.25 o 
  12  -4   1      129.44      123.11     24.86 o 
 -12  -3   1      261.70      269.88     32.08 o 
 -11  -3   1      392.42      381.36     33.28 o 
 -10  -3   1        0.46       29.67     20.05 o 
  -9  -3   1      180.48      158.74     16.26 o 
  -8  -3   1      170.48      167.73     15.30 o 
  -7  -3   1       55.49      250.23     24.46 o 
  -6  -3   1       10.35        9.65      8.56 o 
  -5  -3   1      197.72      163.18     22.26 o 
  -4  -3   1     1308.07     1452.02     15.93 o 
  -3  -3   1     8458.31     7957.11     66.27 o 
  -2  -3   1     4508.43     4021.86     29.46 o 
   0  -3   1       60.68       40.33      3.58 o 
   1  -3   1     6183.42     5794.62    138.59 o 
   2  -3   1     8761.25     8959.87     56.10 o 
   3  -3   1     7600.05     7283.82     36.81 o 
   4  -3   1     1492.37     1596.24     16.69 o 
   5  -3   1     3613.19     3597.83     29.87 o 
   6  -3   1     1338.55     1303.74     22.32 o 
   7  -3   1      204.30      271.71     11.17 o 
   8  -3   1      575.15      535.53     14.79 o 
   9  -3   1       18.85       20.08     10.67 o 
  10  -3   1      123.04      135.54     23.26 o 
  11  -3   1        0.11       -1.60     18.85 o 
  12  -3   1        0.71        0.80     20.85 o 
 -12  -2   1        2.79       -3.21     20.05 o 
 -11  -2   1      260.34      226.57     28.47 o 
 -10  -2   1       76.83      114.29     22.46 o 
  -9  -2   1     1661.89     1518.34     31.25 o 
  -8  -2   1     1240.90     1134.06     26.20 o 
  -7  -2   1      450.44      471.10     17.07 o 
  -6  -2   1      527.09      469.37     16.13 o 
  -5  -2   1        4.97       -2.48      7.03 o 
  -4  -2   1     1038.56     1095.81     76.59 o 
  -3  -2   1       41.34       53.21      4.37 o 
  -2  -2   1        2.16       16.70      6.62 o 
  -1  -2   1      651.28      619.15     62.76 o 
   0  -2   1     2144.44     1822.23     45.92 o 
   1  -2   1       36.61       37.89      4.05 o 
   2  -2   1    16663.03    16233.92     71.26 o 
   3  -2   1        1.80       -0.13      3.41 o 
   4  -2   1     3113.97     2855.38     21.62 o 
   5  -2   1     4205.44     4256.13     44.48 o 
   6  -2   1      370.93      329.23     10.88 o 
   8  -2   1        1.38       -5.20     10.96 o 
   9  -2   1       64.14       55.74     20.45 o 
  10  -2   1      383.11      378.15     31.28 o 
  11  -2   1      118.22      117.90     24.06 o 
  12  -2   1      144.48      156.39     26.87 o 
 -13  -1   1       54.75       55.74     24.46 o 
 -12  -1   1      243.88      248.62     30.08 o 
 -11  -1   1      104.54      110.68     23.26 o 
 -10  -1   1      106.80      180.85     24.86 o 
  -9  -1   1     1786.69     1590.64     30.93 o 
  -8  -1   1      379.76      332.82     17.52 o 
  -6  -1   1       63.38      128.50     11.02 o 
  -5  -1   1      609.31      615.94     15.69 o 
  -4  -1   1      345.51      390.76     12.33 o 
  -3  -1   1       26.05       30.31      6.45 o 
  -2  -1   1     1155.43      915.85     25.06 o 
  -1  -1   1    22718.44    20971.66    113.48 o 
   0  -1   1     9560.22     5154.52     44.91 o 
   1  -1   1     3837.17     3755.93     60.90 o 
   2  -1   1      338.47      364.34      8.25 o 
   3  -1   1      411.26      370.98     10.20 o 
   4  -1   1       13.73       19.25     10.03 o 
   5  -1   1       63.96       48.12     12.83 o 
   6  -1   1     1619.34     1411.94     35.69 o 
   7  -1   1     1577.09     1541.09     26.58 o 
   8  -1   1      639.03      611.68     15.56 o 
   9  -1   1      383.72      358.90     30.08 o 
  10  -1   1       34.95       43.71     19.65 o 
  11  -1   1        2.21       -9.62     18.85 o 
  12  -1   1       60.10       37.29     22.46 o 
 -13   0   1        5.33       60.55     23.66 o 
 -12   0   1       49.26       31.28     20.45 o 
 -11   0   1        1.68        2.81     18.05 o 
 -10   0   1      177.90      196.49     26.07 o 
  -9   0   1        8.23        2.42     10.50 o 
  -8   0   1      434.10      454.66     18.61 o 
  -7   0   1      666.81      630.32     18.33 o 
  -6   0   1        6.56       14.91      7.70 o 
  -5   0   1      505.33      406.99     13.58 o 
  -4   0   1     1123.07      972.31     22.26 o 
  -3   0   1        0.69       -2.17      6.02 o 
  -2   0   1    22708.10    22907.47    108.87 o 
  -1   0   1      439.52      224.06     41.10 o 
   0   0   1      449.36      160.80      4.41 o 
   1   0   1     1426.89     1261.16     17.24 o 
   2   0   1      527.65      509.90      9.59 o 
   3   0   1     1028.97      813.10     13.20 o 
   4   0   1      422.01      410.23     52.33 o 
   5   0   1      244.85      280.42     12.31 o 
   6   0   1     1437.39     1406.43     25.46 o 
   7   0   1      607.09      591.21     17.53 o 
   8   0   1       94.47       98.25     21.25 o 
   9   0   1       57.40       31.68     19.65 o 
  10   0   1      162.18      199.70     26.47 o 
  11   0   1       10.11        2.01     18.85 o 
  12   0   1        1.18        4.41     21.65 o 
 -13   1   1      156.06      212.13     28.47 o 
 -12   1   1       59.97       66.57     23.66 o 
 -11   1   1      307.17      267.47     28.47 o 
 -10   1   1      528.63      489.63     32.08 o 
  -9   1   1      504.21      418.70     18.50 o 
  -8   1   1      801.27      668.03     20.49 o 
  -7   1   1      684.40      775.40     19.74 o 
  -6   1   1     1060.69     1083.27     21.29 o 
  -5   1   1       54.50       95.84      8.45 o 
  -4   1   1      147.86      105.18     12.83 o 
  -3   1   1      545.30      555.50     12.04 o 
  -2   1   1       16.49       15.42      3.40 o 
  -1   1   1     8789.81     8268.12    175.76 o 
   0   1   1     8167.58     7616.50     43.49 o 
   1   1   1     2777.49     2728.11     57.34 o 
   2   1   1     1324.51     1257.07     15.02 o 
   3   1   1      708.92      621.37     12.97 o 
   4   1   1       40.37       30.08      8.42 o 
   5   1   1        0.37        9.09      6.86 o 
   6   1   1       68.26       68.55      9.42 o 
   7   1   1       49.90       48.55      9.90 o 
   8   1   1       28.50       49.32     18.85 o 
   9   1   1       21.28       12.83     18.05 o 
  10   1   1      950.22      826.47     38.90 o 
  11   1   1        2.78        2.41     19.65 o 
  12   1   1       60.95       81.81     24.46 o 
 -13   2   1      131.87      173.64     28.47 o 
 -12   2   1      113.65       81.81     23.26 o 
 -11   2   1      268.60      216.05     17.99 o 
 -10   2   1      117.98      205.66     16.73 o 
  -9   2   1       51.40       26.71     10.89 o 
  -8   2   1      241.25      247.24     16.33 o 
  -7   2   1      290.21      387.47     16.16 o 
  -6   2   1     2713.94     2810.28     32.76 o 
  -5   2   1     5247.23     5029.55     30.42 o 
  -4   2   1      596.05      623.44     18.12 o 
  -3   2   1    18912.18    18440.62    192.91 o 
  -2   2   1     1929.07     1574.69     12.88 o 
  -1   2   1     4405.87     4035.20     77.53 o 
   0   2   1    13663.69    13106.85    127.13 o 
   1   2   1     7671.90     7098.39     33.24 o 
   2   2   1      548.69      631.50     55.54 o 
   3   2   1        0.28        0.89      5.37 o 
   4   2   1       53.16       33.28      9.62 o 
   5   2   1       60.69       62.77      8.75 o 
   6   2   1      133.22      115.44     11.26 o 
   7   2   1      400.56      616.30     57.34 o 
   8   2   1       55.25       70.58     22.86 o 
   9   2   1       69.96       56.54     21.65 o 
  10   2   1       46.78      140.35     25.26 o 
  11   2   1        9.82        5.21     20.45 o 
  12   2   1        8.73       39.70     24.46 o 
 -13   3   1       24.31       76.19     25.26 o 
 -12   3   1       44.52       47.72     20.85 o 
 -11   3   1      232.59      198.35     17.05 o 
 -10   3   1       30.96       61.16     12.43 o 
  -9   3   1       41.79       35.01     10.38 o 
  -8   3   1      331.75      276.20     32.48 o 
  -7   3   1     1197.97     1067.79     21.81 o 
  -6   3   1      639.50      664.73     21.58 o 
  -5   3   1     3218.02     3035.27     23.50 o 
  -4   3   1     2113.58     2285.69     59.73 o 
  -3   3   1       75.50       71.51      4.68 o 
  -2   3   1    29307.29    28323.79    103.64 o 
  -1   3   1     7077.04     6667.00     50.22 o 
   0   3   1     1390.70     1145.93     12.51 o 
   1   3   1       76.61       68.66      8.11 o 
   2   3   1      141.94      153.11     18.35 o 
   3   3   1      293.25      274.55     19.45 o 
   4   3   1      453.50      598.13     62.76 o 
   5   3   1        0.19       -5.61     10.43 o 
   6   3   1      206.35      195.84     16.84 o 
   7   3   1       92.35       91.51     12.91 o 
   8   3   1      454.53      414.64     33.28 o 
   9   3   1       40.05       17.64     21.25 o 
  10   3   1      261.94      252.63     29.67 o 
  11   3   1       18.43       23.26     22.86 o 
 -13   4   1      331.37      358.10     33.68 o 
 -12   4   1      255.61      263.46     29.67 o 
 -11   4   1      175.68      171.95     16.28 o 
 -10   4   1      455.78      439.50     19.92 o 
  -9   4   1        2.04       -8.09      9.73 o 
  -8   4   1        7.10        1.16      8.85 o 
  -7   4   1      222.23      268.04     10.45 o 
  -6   4   1      485.93      473.59     11.47 o 
  -5   4   1       10.49        2.64      4.36 o 
  -4   4   1     1953.19     2065.56     29.11 o 
  -3   4   1      867.95      779.48     11.91 o 
  -2   4   1      724.81      787.56    119.00 o 
  -1   4   1     1500.43     1557.57     15.50 o 
   0   4   1      278.69      213.55      7.42 o 
   1   4   1     2470.04     2248.03     43.67 o 
   2   4   1       71.30       37.43      7.88 o 
   3   4   1      795.11      796.49     17.84 o 
   5   4   1      119.75      112.84     11.42 o 
   6   4   1       49.74       44.43     13.63 o 
   7   4   1      100.45      166.88     15.87 o 
   8   4   1        4.48       -2.41     21.25 o 
   9   4   1      180.79      157.19     26.87 o 
  10   4   1       93.36      157.19     27.67 o 
  11   4   1       51.06       49.32     24.46 o 
 -13   5   1       54.59       94.64     25.26 o 
 -12   5   1       40.39       35.69     20.45 o 
 -11   5   1       44.87       34.00     17.04 o 
 -10   5   1      482.32      454.57     20.38 o 
  -9   5   1       35.67       33.48     11.36 o 
  -8   5   1       68.88       64.64     10.78 o 
  -7   5   1     1189.70     1113.12     24.40 o 
  -6   5   1      124.29      128.81      8.95 o 
  -5   5   1     5448.09     5358.28     35.61 o 
  -4   5   1     1705.69     1624.24     23.76 o 
  -3   5   1       17.21       20.11      4.58 o 
  -2   5   1       12.47       10.24      5.37 o 
  -1   5   1      177.98      228.49      9.57 o 
   0   5   1      335.88      309.07     10.28 o 
   1   5   1     1585.37     1436.85     17.18 o 
   2   5   1        7.08        8.87      5.28 o 
   3   5   1     2612.95     2419.51     39.75 o 
   4   5   1     1927.86     1945.66     29.14 o 
   5   5   1        0.28       19.02     11.05 o 
   6   5   1       17.17       26.97     12.90 o 
   7   5   1       54.88       48.92     24.06 o 
   8   5   1        1.68       12.03     21.25 o 
   9   5   1       61.57       32.08     22.46 o 
  10   5   1        1.20       35.29     25.26 o 
  11   5   1      158.62      134.34     28.87 o 
 -12   6   1      173.99      170.83     26.47 o 
 -11   6   1      268.39      266.27     19.26 o 
 -10   6   1      260.36      205.03     17.11 o 
  -9   6   1       11.93        7.60     10.45 o 
  -8   6   1      232.78      210.29     11.59 o 
  -7   6   1       10.02       67.08     14.77 o 
  -6   6   1      113.84      147.82     10.01 o 
  -5   6   1     1099.70     1268.13     18.14 o 
  -4   6   1       34.25      180.05     16.44 o 
  -3   6   1      236.69      202.36     21.89 o 
   0   6   1      210.62      236.01     12.19 o 
   1   6   1     1233.20     1300.19     17.81 o 
   2   6   1     1029.47      964.48     16.67 o 
   3   6   1      130.51      132.73      9.12 o 
   4   6   1      454.23      426.91     19.18 o 
   5   6   1       10.04       22.41     11.27 o 
   6   6   1       47.52       42.70     14.43 o 
   7   6   1       97.20       87.02     24.46 o 
   8   6   1      115.71      117.49     27.67 o 
   9   6   1       69.04       83.81     26.47 o 
  10   6   1       78.78       77.39     28.47 o 
 -12   7   1        0.55       -3.21     19.65 o 
 -11   7   1      440.48      440.20     22.40 o 
 -10   7   1      311.28      350.69     19.85 o 
  -9   7   1       52.00       31.68     13.23 o 
  -8   7   1      298.65      287.28     13.44 o 
  -7   7   1       32.96       61.55      8.17 o 
  -6   7   1      109.89       92.40      8.52 o 
  -5   7   1      314.23      249.52     12.88 o 
  -4   7   1      716.93      813.79     19.44 o 
  -3   7   1       13.51        9.04      5.40 o 
  -2   7   1      190.11      225.06     15.62 o 
  -1   7   1       64.02       65.47      6.89 o 
   0   7   1      278.32      205.34     12.75 o 
   1   7   1      178.73      255.09     11.47 o 
   2   7   1      761.85      796.32     16.66 o 
   3   7   1     1061.99      947.33     18.43 o 
   4   7   1       73.91       93.89      9.54 o 
   5   7   1       42.76       36.25     12.88 o 
   6   7   1        5.47       -1.26     13.47 o 
   7   7   1       44.16       43.71     22.06 o 
   8   7   1       25.95       29.67     22.86 o 
   9   7   1        4.31       -6.02     24.46 o 
  10   7   1       32.81       63.76     27.67 o 
 -12   8   1       46.29       42.51     22.46 o 
 -11   8   1      157.23      161.92     18.27 o 
 -10   8   1        1.28       -9.61     11.76 o 
  -9   8   1      166.87      149.70     15.45 o 
  -8   8   1        0.50       -0.75      8.38 o 
  -7   8   1      455.21      449.56     15.70 o 
  -6   8   1       31.26       22.78      7.25 o 
  -5   8   1        0.99       -1.80      6.65 o 
  -4   8   1       35.73       39.44      7.02 o 
  -3   8   1        8.92       11.50      6.29 o 
  -2   8   1       60.80      138.85     24.86 o 
  -1   8   1      900.83      944.76     39.42 o 
   0   8   1      175.21      159.85     10.20 o 
   1   8   1     1038.62     1085.51     19.27 o 
   2   8   1      974.28     1107.21     20.31 o 
   3   8   1      549.31      515.76     17.31 o 
   4   8   1        1.76       15.26      9.05 o 
   5   8   1      110.85      135.92     18.05 o 
   6   8   1      152.42      125.39     17.55 o 
   7   8   1       85.41       68.97     23.66 o 
   8   8   1      310.77      311.98     35.29 o 
   9   8   1      159.13      161.61     31.28 o 
 -11   9   1      463.52      430.98     24.63 o 
 -10   9   1       43.77       58.73     15.24 o 
  -9   9   1      126.56      140.37     17.64 o 
  -8   9   1       29.83       33.54      9.07 o 
  -7   9   1      335.06      353.28     14.82 o 
  -6   9   1      246.17      262.38     13.44 o 
  -5   9   1     1424.28     1257.57     21.31 o 
  -4   9   1      239.13      203.20     12.22 o 
  -3   9   1      497.95      389.31     13.31 o 
  -2   9   1     1043.31      944.04     40.34 o 
  -1   9   1        0.33       16.75      6.88 o 
   0   9   1      244.52      233.46     12.62 o 
   1   9   1        4.18        4.17      7.97 o 
   2   9   1        0.45       -4.10      8.39 o 
   3   9   1        1.72        2.13      9.29 o 
   4   9   1      367.43      311.29     17.00 o 
   5   9   1      170.17      189.70     18.00 o 
   6   9   1      166.97      197.26     23.46 o 
   7   9   1      177.65      163.21     28.87 o 
   8   9   1       39.84       28.07     28.07 o 
 -11  10   1        0.15       -2.04     15.40 o 
 -10  10   1      194.80      231.70     20.26 o 
  -9  10   1        1.80        0.73     12.61 o 
  -8  10   1      444.19      438.23     17.38 o 
  -7  10   1        9.10       41.60      9.38 o 
  -6  10   1      177.20      174.49     12.68 o 
  -5  10   1      592.23      654.53     45.01 o 
  -4  10   1      162.59      157.62     11.38 o 
  -3  10   1       60.23       40.86      8.89 o 
  -2  10   1       37.80       12.20      7.71 o 
  -1  10   1      109.74      151.83     11.24 o 
   0  10   1      646.28      586.34     17.67 o 
   1  10   1      283.73      341.92     15.87 o 
   2  10   1       11.80       25.48      9.92 o 
   3  10   1        1.37       -9.25     10.17 o 
   4  10   1       18.20       22.76     10.98 o 
   5  10   1       87.58       73.90     17.01 o 
   6  10   1        0.01      -10.83     22.86 o 
   7  10   1       57.77       34.49     28.07 o 
 -10  11   1       28.84       44.99     16.55 o 
  -9  11   1      415.13      390.90     22.92 o 
  -8  11   1       69.42       66.42     11.69 o 
  -7  11   1       30.78       67.87     11.17 o 
  -6  11   1      241.25      216.01     13.80 o 
  -5  11   1       83.14      108.86     11.09 o 
  -4  11   1       97.28      117.84     11.42 o 
  -3  11   1      485.69      420.47     15.51 o 
  -2  11   1      262.32      245.27     14.01 o 
  -1  11   1       14.36       -3.32     11.30 o 
   0  11   1       21.31       17.35      9.68 o 
   1  11   1       14.51       12.02      9.87 o 
   2  11   1       57.95       65.10     12.02 o 
   3  11   1      213.25      213.12     15.35 o 
   4  11   1      580.39      577.29     26.48 o 
   5  11   1      105.13       87.02     28.07 o 
  -9  12   1       66.17       51.04     16.21 o 
  -8  12   1       11.56       28.79     14.58 o 
  -7  12   1       44.66       30.81     14.55 o 
  -6  12   1       47.19       55.14     14.74 o 
  -5  12   1      137.71      137.14     17.04 o 
  -4  12   1       13.28       18.05     13.10 o 
  -3  12   1        3.79      -11.34     12.31 o 
  -2  12   1       27.91       36.10     17.84 o 
  -1  12   1       26.13       36.21     14.17 o 
   0  12   1       94.53       90.85     15.97 o 
   1  12   1      289.19      308.93     20.84 o 
   2  12   1      111.93       99.74     16.86 o 
   3  12   1       39.94       31.30     15.00 o 
   4  12   1      967.07     1012.63     39.70 o 
   5  12   1      517.70      436.69     41.70 o 
  -8  13   1       10.50       17.96     15.87 o 
  -7  13   1       53.57       35.89     15.69 o 
  -6  13   1        9.60        5.07     14.50 o 
  -5  13   1        0.01       11.63     22.06 o 
  -4  13   1       28.59       43.46     15.24 o 
  -3  13   1       91.38       82.25     15.87 o 
  -2  13   1       58.25       70.98     21.25 o 
  -1  13   1      517.45      583.86     25.52 o 
   0  13   1       83.89       93.06     16.86 o 
   1  13   1       17.07       18.86     15.30 o 
   2  13   1        2.03       -6.89     15.44 o 
   3  13   1       45.85       42.07     20.25 o 
   4  13   1       22.98       36.69     18.12 o 
  -7  14   1      104.39       97.31     19.01 o 
  -6  14   1       75.89       78.23     18.56 o 
  -5  14   1       97.93      101.44     17.92 o 
  -4  14   1       96.69       87.58     17.71 o 
  -3  14   1        0.23       -7.21     14.88 o 
  -2  14   1      217.39      224.80     21.69 o 
  -1  14   1       51.30       42.87     17.29 o 
   0  14   1       24.19       33.16     15.93 o 
   1  14   1        2.63       17.37     17.27 o 
   2  14   1       43.54       65.42     18.84 o 
  -4  15   1       82.93      129.01     20.41 o 
  -3  15   1       21.84       36.94     18.14 o 
  -2  15   1       15.60       19.23     17.15 o 
  -1  15   1       34.83       55.73     42.31 o 
  -2 -15   2       12.99        3.35     16.94 o 
  -1 -15   2        1.04       -9.60     15.90 o 
   0 -15   2       20.60       69.61     17.55 o 
   1 -15   2       60.50       79.73     17.84 o 
   2 -15   2      205.79      211.31     21.34 o 
   3 -15   2      187.09      180.00     20.68 o 
   4 -15   2       17.67       33.42     17.01 o 
  -4 -14   2       34.85       26.98     17.62 o 
  -3 -14   2        7.89       -1.32     16.54 o 
  -2 -14   2      197.90      231.72     21.94 o 
  -1 -14   2      192.08      190.19     20.38 o 
   0 -14   2       91.19      105.03     17.35 o 
   1 -14   2        0.65       20.61     14.14 o 
   2 -14   2       35.90       34.70     14.58 o 
   3 -14   2      283.82      231.29     19.87 o 
   4 -14   2       62.65       37.35     15.53 o 
   5 -14   2      318.66      350.45     23.29 o 
   6 -14   2      163.38      181.29     19.82 o 
  -6 -13   2       20.05       36.00     17.91 o 
  -5 -13   2       43.31       50.53     27.67 o 
  -4 -13   2      285.06      285.29     22.43 o 
  -3 -13   2      532.00      501.37     25.40 o 
  -2 -13   2      114.63      124.70     17.07 o 
  -1 -13   2        0.42        4.25     13.01 o 
   0 -13   2       24.20       21.29     13.86 o 
   1 -13   2      434.72      373.62     22.03 o 
   2 -13   2      364.80      326.34     20.89 o 
   3 -13   2       44.75       41.75     14.39 o 
   4 -13   2        9.69        8.76     13.45 o 
   5 -13   2       23.35       27.07     14.18 o 
   6 -13   2      150.52      156.16     24.06 o 
   7 -13   2        1.95        1.87     14.50 o 
   8 -13   2       51.92       67.08     27.27 o 
  -7 -12   2       59.19       48.92     28.47 o 
  -6 -12   2        3.27       72.95     17.41 o 
  -5 -12   2       10.51       31.94     15.64 o 
  -4 -12   2        0.56       -2.86     13.68 o 
  -3 -12   2      277.56      357.65     22.43 o 
  -2 -12   2      188.32      192.42     17.58 o 
  -1 -12   2        1.65        0.36     11.93 o 
   0 -12   2      164.23      205.11     21.05 o 
   1 -12   2      230.54      203.65     18.00 o 
   2 -12   2        6.12        5.16     11.82 o 
   3 -12   2      110.98      200.33     17.30 o 
   4 -12   2       15.56        8.22     11.91 o 
   5 -12   2        2.60       -6.25     11.99 o 
   6 -12   2       40.49       22.76     13.75 o 
   7 -12   2        0.09       -6.34     13.70 o 
   8 -12   2        6.09       14.27     15.87 o 
   9 -12   2      114.70      136.74     29.27 o 
  -8 -11   2        0.66        2.81     27.27 o 
  -7 -11   2        1.19       11.63     25.26 o 
  -6 -11   2      418.49      452.12     24.56 o 
  -5 -11   2     2059.89     2056.24     40.24 o 
  -4 -11   2      287.39      253.72     20.27 o 
  -3 -11   2        2.55       16.66     12.24 o 
  -2 -11   2       14.17       13.66     11.99 o 
  -1 -11   2       15.07        3.11     11.82 o 
   0 -11   2       31.73       25.84     11.87 o 
   1 -11   2       11.74        6.94     11.46 o 
   2 -11   2        1.00       -7.08     10.85 o 
   3 -11   2        3.96        2.29     10.89 o 
   4 -11   2       62.26       48.49     12.90 o 
   5 -11   2        0.44        4.94     11.25 o 
   6 -11   2       17.02       31.80     16.04 o 
   7 -11   2        1.45        4.82     12.50 o 
   8 -11   2        1.20        0.67     12.96 o 
   9 -11   2       11.32       26.87     23.66 o 
  -8 -10   2       86.70       79.80     29.27 o 
  -7 -10   2      227.28      244.21     32.48 o 
  -6 -10   2      193.82      238.65     19.16 o 
  -5 -10   2     1408.83     1349.87     39.10 o 
  -4 -10   2       16.54       13.18     11.37 o 
  -3 -10   2       47.97      220.43     17.14 o 
  -2 -10   2       21.39       45.71     17.64 o 
   0 -10   2       13.65      135.19     13.58 o 
   1 -10   2      421.95      424.69     33.08 o 
   2 -10   2     1187.55     1075.43     25.52 o 
   3 -10   2      105.16      107.25     13.13 o 
   4 -10   2       91.07       87.29     12.72 o 
   5 -10   2      105.59      129.84     13.31 o 
   6 -10   2      220.05      258.22     14.29 o 
   7 -10   2        0.52        1.80      8.91 o 
   8 -10   2      290.34      268.53     16.32 o 
   9 -10   2       19.21       36.97     14.14 o 
  10 -10   2      205.07      274.69     30.48 o 
  -9  -9   2        1.78      -16.44     24.86 o 
  -8  -9   2      142.43      147.57     28.47 o 
  -7  -9   2       28.29       18.85     22.46 o 
  -6  -9   2      987.69      906.03     39.36 o 
  -5  -9   2      199.63      237.75     15.39 o 
  -4  -9   2        3.61       -4.51      8.22 o 
  -3  -9   2        1.75       59.59      8.65 o 
  -2  -9   2      425.47      522.90     14.69 o 
  -1  -9   2      354.87      285.39     12.14 o 
   0  -9   2      472.65      458.72     18.27 o 
   1  -9   2      518.88      471.43     13.08 o 
   2  -9   2      221.29      255.58     16.89 o 
   3  -9   2      231.29      299.16     12.22 o 
   4  -9   2      341.29      307.29     12.75 o 
   5  -9   2       22.94       14.31      7.96 o 
   6  -9   2      425.98      510.37     16.23 o 
   7  -9   2        1.00        2.20      8.31 o 
   8  -9   2      313.94      307.28     15.95 o 
   9  -9   2       19.31       24.48     13.00 o 
  10  -9   2      111.94      103.86     22.46 o 
  11  -9   2       25.39       50.93     21.65 o 
 -10  -8   2       26.53       24.06     22.06 o 
  -9  -8   2      102.19       83.96     17.23 o 
  -8  -8   2      302.64      284.75     22.76 o 
  -7  -8   2      170.35      187.93     18.44 o 
  -6  -8   2       54.66       51.89     10.44 o 
  -5  -8   2       47.58       67.35      9.63 o 
  -4  -8   2        0.30       -6.88      6.88 o 
  -3  -8   2      159.85      154.45     10.03 o 
  -2  -8   2       11.12        2.10      5.91 o 
  -1  -8   2     1347.51     1255.55     18.90 o 
   0  -8   2       93.41      506.05     11.75 o 
   1  -8   2     1679.93     1611.14     47.09 o 
   2  -8   2     2030.05     1941.63     30.26 o 
   3  -8   2      242.98      408.98     12.63 o 
   4  -8   2     1201.89     1277.46     20.02 o 
   5  -8   2        0.30        1.26      7.06 o 
   6  -8   2      307.85      294.86     13.63 o 
   7  -8   2       22.19       16.04      8.62 o 
   8  -8   2        0.02       10.04      8.87 o 
   9  -8   2        0.33       -4.41     17.24 o 
  10  -8   2      377.29      366.92     31.28 o 
  11  -8   2      162.77      207.72     28.47 o 
 -11  -7   2      107.06      102.66     24.86 o 
 -10  -7   2      116.46      115.49     24.86 o 
  -9  -7   2      456.44      405.63     40.10 o 
  -8  -7   2      112.60      125.44     17.27 o 
  -7  -7   2      172.51      188.09     12.90 o 
  -6  -7   2      107.07      181.82     12.61 o 
  -5  -7   2        0.59        2.81      7.53 o 
  -4  -7   2      181.53      152.61      9.71 o 
  -3  -7   2      321.55      273.00     11.27 o 
  -2  -7   2     1232.05     1174.33     26.42 o 
  -1  -7   2      433.96      358.87     10.31 o 
   0  -7   2      348.33      394.57     10.11 o 
   1  -7   2       10.28        9.59      5.05 o 
   2  -7   2      482.75      423.33     11.09 o 
   3  -7   2       82.45      101.98     10.18 o 
   4  -7   2      390.58      434.61     12.64 o 
   5  -7   2      313.31      300.21     12.54 o 
   6  -7   2      866.36      930.09     18.50 o 
   7  -7   2      521.24      513.57     16.67 o 
   8  -7   2      389.03      406.64     21.17 o 
   9  -7   2      255.43      281.91     27.27 o 
  10  -7   2      354.09      373.74     31.28 o 
  11  -7   2       45.16       46.92     22.46 o 
 -11  -6   2        9.52       20.05     21.25 o 
 -10  -6   2        1.82       -6.02     19.25 o 
  -9  -6   2       64.73       67.47     14.43 o 
  -8  -6   2      173.34      193.12     18.12 o 
  -7  -6   2      664.73      597.78     23.45 o 
  -6  -6   2      374.21      457.22     15.80 o 
  -5  -6   2      266.32      242.86     12.37 o 
  -4  -6   2      349.36      313.88     18.97 o 
  -3  -6   2     1163.78     1275.26     27.40 o 
  -2  -6   2      523.24      537.42     20.49 o 
  -1  -6   2     2319.24     2101.51     18.67 o 
   0  -6   2     2151.50     1940.02     17.70 o 
   1  -6   2        5.11        0.78      3.84 o 
   2  -6   2      135.48      171.88      8.49 o 
   3  -6   2      106.63       83.24      6.93 o 
   4  -6   2     1055.83     1007.20     16.23 o 
   5  -6   2     1574.26     1558.31     28.35 o 
   6  -6   2      881.35     1003.54     39.94 o 
   7  -6   2      448.98      472.41     17.48 o 
   8  -6   2      487.23      486.76     16.84 o 
   9  -6   2      135.62      176.04     23.66 o 
  10  -6   2        7.47       12.83     18.45 o 
  11  -6   2        0.61       12.03     20.05 o 
  12  -6   2       49.55       76.59     25.66 o 
 -12  -5   2       28.05       37.69     24.46 o 
 -11  -5   2       80.08      117.49     25.66 o 
 -10  -5   2       80.51       96.22     15.72 o 
  -9  -5   2        0.30        5.98     18.45 o 
  -8  -5   2       91.10       84.50     14.18 o 
  -7  -5   2      441.17      371.81     19.56 o 
  -6  -5   2      484.21      470.85     22.99 o 
  -5  -5   2       40.75       32.10      9.75 o 
  -4  -5   2       20.27       15.67      8.49 o 
  -3  -5   2       42.61      192.08      9.92 o 
  -2  -5   2     2739.49     2458.84     55.13 o 
  -1  -5   2      673.39      579.09     14.22 o 
   0  -5   2     1182.23     1077.64     29.47 o 
   1  -5   2      299.38      190.83      7.04 o 
   2  -5   2      226.15      219.22      8.38 o 
   3  -5   2     4036.21     3830.15     47.13 o 
   4  -5   2     2876.95     3062.57     26.03 o 
   5  -5   2      305.09      299.84     11.15 o 
   6  -5   2       57.83       68.41      7.92 o 
   7  -5   2      387.60      364.10     13.28 o 
   8  -5   2      266.43      258.00     13.54 o 
   9  -5   2      174.07      176.44     24.46 o 
  10  -5   2       79.11       97.85     22.86 o 
  11  -5   2      233.22      240.20     28.47 o 
  12  -5   2       25.08       45.71     22.86 o 
 -12  -4   2       42.60       20.85     22.46 o 
 -11  -4   2        0.82       16.44     18.85 o 
 -10  -4   2       66.44       65.89     14.45 o 
  -9  -4   2      239.96      216.57     16.98 o 
  -8  -4   2        6.16       -1.85     10.76 o 
  -7  -4   2       19.34       21.24     10.61 o 
  -6  -4   2        3.45       11.54      6.01 o 
  -5  -4   2     2630.73     2607.10     23.76 o 
  -4  -4   2    10371.76    10359.81     82.18 o 
  -3  -4   2    10677.34    10026.82     98.09 o 
  -2  -4   2     8615.41     7531.06     37.07 o 
  -1  -4   2     3201.57     2817.62     32.08 o 
   0  -4   2     1039.26     1028.89     16.16 o 
   1  -4   2     7466.77     7525.51     64.03 o 
   2  -4   2      195.73      168.40      7.33 o 
   3  -4   2     6533.29     6649.94     36.57 o 
   4  -4   2     4058.94     3896.30     45.05 o 
   5  -4   2      324.48      319.18     10.50 o 
   6  -4   2      618.09      759.24     14.95 o 
   7  -4   2      110.45      117.08      9.23 o 
   8  -4   2        0.51       -7.76      7.76 o 
   9  -4   2      243.43      218.95     26.07 o 
  10  -4   2       21.00       38.90     18.85 o 
  11  -4   2       72.30       89.83     24.06 o 
  12  -4   2        0.07       15.64     22.46 o 
 -13  -3   2       19.93       18.85     22.46 o 
 -12  -3   2        6.88       27.67     21.65 o 
 -11  -3   2       24.63       19.65     20.05 o 
 -10  -3   2      485.77      422.93     21.27 o 
  -9  -3   2      278.07      233.63     18.40 o 
  -8  -3   2      351.50      340.98     18.14 o 
  -7  -3   2      866.26      799.09     21.41 o 
  -6  -3   2      784.84     1069.05     21.68 o 
  -5  -3   2     1261.06     1062.89     54.96 o 
  -4  -3   2     4637.86     4662.29     84.26 o 
  -3  -3   2      332.78      546.98      9.87 o 
  -2  -3   2     2015.75     1784.70     19.24 o 
  -1  -3   2       70.35       85.27      6.66 o 
   0  -3   2     3489.70     3352.37    149.98 o 
   1  -3   2    13248.59    13168.57     87.80 o 
   2  -3   2     1278.43     1041.30     40.67 o 
   3  -3   2       90.40       75.38      5.39 o 
   4  -3   2     2601.16     2501.40     21.18 o 
   5  -3   2       26.61       12.65      5.25 o 
   6  -3   2      291.09      311.21     10.86 o 
   7  -3   2        4.44       -1.90      6.50 o 
   8  -3   2      829.95      771.09     22.16 o 
   9  -3   2      222.08      244.21     27.27 o 
  10  -3   2      343.13      315.19     30.48 o 
  11  -3   2      172.17      180.05     27.67 o 
  12  -3   2      158.58      153.59     27.67 o 
 -13  -2   2       36.21       40.50     23.26 o 
 -12  -2   2       25.35       39.30     20.45 o 
 -11  -2   2      422.73      399.00     32.48 o 
 -10  -2   2     1001.55      865.00     26.79 o 
  -9  -2   2       22.69       14.93     11.74 o 
  -8  -2   2        3.51       13.98     10.63 o 
  -7  -2   2      134.53      139.75     12.19 o 
  -6  -2   2      112.00      184.50     12.72 o 
  -5  -2   2      684.66      620.66     27.47 o 
  -4  -2   2      369.81      302.41     13.50 o 
  -3  -2   2     5652.16     9547.01    215.14 o 
  -2  -2   2      934.22      818.62     17.24 o 
  -1  -2   2     1048.38      873.36     11.74 o 
   0  -2   2    10263.67    10406.42     55.11 o 
   1  -2   2     6545.48     6651.21     83.40 o 
   2  -2   2      197.31      209.93      7.99 o 
   3  -2   2     1728.49     1744.00     26.09 o 
   4  -2   2       17.55       19.20      4.61 o 
   5  -2   2      303.15      263.40     10.03 o 
   6  -2   2       16.17      138.30      8.75 o 
   7  -2   2      112.67       88.86      9.41 o 
   8  -2   2       21.90        7.21     10.69 o 
   9  -2   2        1.18       -9.62     17.24 o 
  10  -2   2      125.99      122.71     23.66 o 
  11  -2   2       29.88       42.11     21.65 o 
  12  -2   2       19.82       29.67     22.46 o 
 -13  -1   2      145.27      170.43     28.87 o 
 -12  -1   2      321.84      247.82     29.67 o 
 -11  -1   2      195.98      198.10     25.66 o 
 -10  -1   2      350.74      361.18     20.65 o 
  -9  -1   2      479.44      450.84     20.61 o 
  -8  -1   2     2066.96     1957.84     32.29 o 
  -7  -1   2     1673.60     1642.45     27.64 o 
  -6  -1   2      327.80      320.47     14.74 o 
  -5  -1   2     2437.93     2240.44     26.94 o 
  -4  -1   2     2026.58     1912.43     22.66 o 
  -3  -1   2     1202.14     1310.54     17.55 o 
  -2  -1   2       79.69       77.39      4.09 o 
  -1  -1   2     8282.77     8060.09     38.46 o 
   0  -1   2      407.84      760.12      8.21 o 
   1  -1   2       59.17       59.75      6.82 o 
   2  -1   2     1821.78     1523.42     26.87 o 
   3  -1   2      519.95      617.55     21.25 o 
   4  -1   2      258.51      206.06      9.12 o 
   5  -1   2      888.79      860.08     16.61 o 
   6  -1   2      648.05      600.57     25.26 o 
   7  -1   2       89.04       73.55      9.59 o 
   8  -1   2       18.04       -5.84     11.70 o 
   9  -1   2      279.62      255.84     28.07 o 
  10  -1   2      323.28      232.98     28.47 o 
  11  -1   2       48.48       68.57     22.46 o 
  12  -1   2        0.42       17.64     23.26 o 
 -13   0   2        3.86       36.89     21.65 o 
 -12   0   2       24.12       77.80     22.86 o 
 -11   0   2       45.88       75.39     20.05 o 
 -10   0   2      109.63       83.99     13.83 o 
  -9   0   2      432.47      440.60     19.41 o 
  -8   0   2      672.24      595.52     20.69 o 
  -7   0   2     1950.40     1891.00     29.05 o 
  -6   0   2     1036.44     1190.36     22.12 o 
  -5   0   2      101.61      115.43     11.23 o 
  -4   0   2        0.16       -2.81      4.67 o 
  -3   0   2      770.10      946.08     15.59 o 
  -2   0   2     1351.19     1196.18     13.82 o 
  -1   0   2     9619.87     9883.21     53.73 o 
   0   0   2     1774.10     1733.03     14.45 o 
   1   0   2      520.94      662.06     16.44 o 
   2   0   2     1942.38     1816.96     29.27 o 
   3   0   2      174.92      482.81     20.85 o 
   4   0   2       61.78       63.46      6.29 o 
   5   0   2       41.11       38.72      7.01 o 
   6   0   2      122.06      173.75     11.75 o 
   7   0   2      310.60      291.13     28.87 o 
   8   0   2      514.60      411.83     30.88 o 
   9   0   2       33.28       51.33     20.45 o 
  10   0   2        2.70        0.00     20.45 o 
  11   0   2       82.89       93.43     23.66 o 
  12   0   2       87.81       81.40     25.26 o 
 -13   1   2      157.39      170.83     27.67 o 
 -12   1   2      648.23      572.23     36.49 o 
 -11   1   2       41.43       36.49     17.64 o 
 -10   1   2       16.23        6.82     16.04 o 
  -9   1   2       28.09        8.69      9.44 o 
  -8   1   2      214.74      177.21     19.05 o 
  -7   1   2      582.71      559.78     17.99 o 
  -6   1   2       17.76      226.97     18.85 o 
  -5   1   2      198.81      131.19     10.20 o 
  -4   1   2      658.94      601.48     13.75 o 
  -3   1   2      975.50     1217.93     16.45 o 
  -2   1   2      218.15      210.53     10.43 o 
  -1   1   2       68.23       82.90      5.37 o 
   0   1   2     3739.91     5677.17    127.72 o 
   1   1   2     8461.65     7647.96     95.24 o 
   2   1   2      805.18      757.10     21.65 o 
   3   1   2       70.89       91.31     15.44 o 
   4   1   2       52.24       90.70      7.83 o 
   5   1   2       31.60        6.88      7.10 o 
   6   1   2      688.84      723.29     18.17 o 
   7   1   2      524.10      443.11     30.08 o 
   8   1   2        8.95      -18.05     20.05 o 
   9   1   2        6.65       21.65     19.65 o 
  10   1   2      211.61      228.17     28.47 o 
  11   1   2        1.19        3.61     22.46 o 
  12   1   2       10.03       32.88     23.26 o 
 -13   2   2        7.67       16.84     22.06 o 
 -12   2   2       21.19       86.22     22.06 o 
 -11   2   2       97.53      126.38     15.40 o 
 -10   2   2      468.07      469.75     21.50 o 
  -9   2   2      407.29      474.93     20.20 o 
  -8   2   2     1409.03     1377.55     27.05 o 
  -7   2   2     1049.20     1053.66     55.74 o 
  -6   2   2      599.37      656.95     17.80 o 
  -5   2   2     1062.21      984.62     18.85 o 
  -4   2   2      360.89      368.64     18.46 o 
  -3   2   2    20287.14    21453.40     83.03 o 
  -2   2   2     1807.07     1656.65     14.25 o 
  -1   2   2       35.94       30.47      3.61 o 
   0   2   2      587.99     1256.35     20.45 o 
   1   2   2     5118.69     5100.19     54.34 o 
   2   2   2      411.17      367.52     10.67 o 
   4   2   2        2.43       -7.14      7.42 o 
   5   2   2      365.29      306.57     13.78 o 
   6   2   2       51.81       44.31      9.59 o 
   7   2   2      217.12      208.52     24.86 o 
   8   2   2      854.52      789.58     39.30 o 
   9   2   2      214.41      236.19     30.08 o 
  10   2   2       81.56       79.00     23.66 o 
  11   2   2       45.64       15.24     23.26 o 
 -13   3   2      399.74      376.54     33.68 o 
 -12   3   2      322.56      298.65     20.44 o 
 -11   3   2      297.34      266.74     18.44 o 
 -10   3   2       95.10       85.98     13.53 o 
  -9   3   2       55.53      100.82     12.39 o 
  -8   3   2      474.78      464.50     58.75 o 
  -7   3   2      148.47      131.79     11.25 o 
  -6   3   2      419.43      432.39     10.70 o 
  -5   3   2     2672.84     2511.62     32.01 o 
  -4   3   2     1054.08     1134.06     23.54 o 
  -3   3   2     1091.78     1174.37     13.57 o 
  -2   3   2     8634.92     8630.18    110.81 o 
  -1   3   2      282.05      414.90     19.53 o 
   0   3   2     1044.85     1190.77     18.85 o 
   1   3   2     2360.00     2924.13     39.30 o 
   2   3   2        1.05       -0.24      5.19 o 
   3   3   2      682.19     1340.40     20.52 o 
   4   3   2     1346.78     1544.84     23.21 o 
   5   3   2      763.58      752.46     19.74 o 
   6   3   2      594.52      699.67     20.00 o 
   7   3   2      126.64      133.53     24.06 o 
   8   3   2      910.04      752.69     40.50 o 
   9   3   2      151.70      197.29     28.47 o 
  10   3   2      249.97      295.54     33.28 o 
  11   3   2       94.63       60.95     25.26 o 
 -13   4   2       65.39       55.74     23.26 o 
 -12   4   2        2.25       41.66     13.89 o 
 -11   4   2       24.99       33.41     12.39 o 
 -10   4   2       29.95       19.21     11.13 o 
  -9   4   2        6.47       -1.65     10.43 o 
  -8   4   2        7.55        7.09      8.56 o 
  -7   4   2      214.16      163.43      9.37 o 
  -6   4   2     2341.74     2355.27     66.31 o 
  -5   4   2     1827.57     1917.50     36.04 o 
  -4   4   2     1314.12     1390.60     78.90 o 
  -3   4   2     2170.39     4252.83     57.74 o 
  -2   4   2       53.65       86.53     19.65 o 
  -1   4   2       42.72       31.50      6.39 o 
   0   4   2      168.12      392.18     23.46 o 
   1   4   2      179.12      113.41      7.77 o 
   2   4   2        1.20       24.89      6.94 o 
   3   4   2      104.39      151.38     12.83 o 
   4   4   2      211.19      159.19     11.46 o 
   5   4   2       32.36       57.81     11.83 o 
   6   4   2      461.72      593.49     35.29 o 
   7   4   2      636.86      592.29     35.69 o 
   8   4   2      390.67      349.68     32.88 o 
   9   4   2       19.87        8.02     20.85 o 
  10   4   2      380.98      349.28     37.69 o 
  11   4   2      201.99      165.21     30.08 o 
 -13   5   2      181.46      175.64     28.47 o 
 -12   5   2       34.73       33.21     14.17 o 
 -11   5   2       36.06       64.23     16.44 o 
 -10   5   2      104.53      125.42     14.55 o 
  -9   5   2       60.74       85.04     12.56 o 
  -8   5   2        7.02        6.95      8.93 o 
  -7   5   2      241.20      213.36     10.73 o 
  -6   5   2       18.98       20.98      5.72 o 
  -5   5   2     2363.57     2438.71     87.95 o 
  -4   5   2     1113.58     1116.28     16.04 o 
  -3   5   2      643.25      689.28     12.65 o 
  -2   5   2      180.70      279.80     39.70 o 
  -1   5   2      502.52      510.86     29.87 o 
   0   5   2      223.45      674.44     15.74 o 
   1   5   2        3.66        3.03      5.01 o 
   2   5   2      112.86      169.99     18.91 o 
   3   5   2        8.46       16.32      8.56 o 
   4   5   2      851.17      748.05     21.46 o 
   5   5   2      872.03      848.36     24.49 o 
   6   5   2       99.67      159.20     24.46 o 
   7   5   2       37.51       16.84     21.65 o 
   8   5   2      166.45      174.84     28.87 o 
   9   5   2        0.42      -11.63     22.46 o 
  10   5   2       39.82       35.29     25.66 o 
 -13   6   2       46.56       48.52     22.46 o 
 -12   6   2      114.57      102.29     16.87 o 
 -11   6   2       19.96       23.93     13.18 o 
 -10   6   2       91.83       86.69     13.86 o 
  -9   6   2        0.11       25.06     11.02 o 
  -8   6   2       45.75       41.14     10.63 o 
  -7   6   2      516.52      498.07     13.74 o 
  -6   6   2       31.20       92.71      7.78 o 
  -5   6   2     1035.60      964.33     16.37 o 
  -4   6   2      454.62      336.50     11.33 o 
  -3   6   2      301.02      516.56     12.34 o 
  -2   6   2        0.37        8.24      4.85 o 
  -1   6   2       51.93       63.54      7.79 o 
   0   6   2      147.52      196.74     10.18 o 
   1   6   2      254.02      214.23     10.57 o 
   2   6   2     2391.29     2587.89     26.53 o 
   3   6   2     1154.66     1217.77     25.06 o 
   4   6   2      315.25      294.27     31.88 o 
   5   6   2       23.78       25.22     12.04 o 
   6   6   2      630.46      603.51     37.69 o 
   7   6   2      239.34      228.97     28.07 o 
   8   6   2       13.34       34.89     25.26 o 
   9   6   2        8.89       12.03     24.06 o 
  10   6   2       51.50       60.15     27.67 o 
 -12   7   2       68.80       77.14     23.66 o 
 -11   7   2      194.07      217.96     20.05 o 
 -10   7   2       50.88       34.58     12.75 o 
  -9   7   2        1.17       -0.60     10.21 o 
  -8   7   2      172.69      174.34     11.07 o 
  -7   7   2       34.95       23.00      7.21 o 
  -6   7   2      738.00      748.01     16.46 o 
  -5   7   2        4.84       -3.69      5.65 o 
  -4   7   2        0.11       -0.63      5.59 o 
  -3   7   2       65.66      102.56      8.01 o 
  -2   7   2       89.30       76.99     13.23 o 
  -1   7   2       39.13       39.33      8.22 o 
   0   7   2     2340.79     2267.75     25.15 o 
   1   7   2      967.50     1197.75     21.37 o 
   2   7   2     1162.32     1111.52     29.79 o 
   3   7   2      407.94      458.35     16.73 o 
   4   7   2       18.14       -3.50     16.44 o 
   5   7   2       72.23       73.40     15.44 o 
   6   7   2      267.23      305.17     31.28 o 
   7   7   2      219.92      216.94     30.48 o 
   8   7   2      195.00      180.85     30.08 o 
   9   7   2      125.10      114.69     29.67 o 
 -12   8   2        0.10        9.81     14.55 o 
 -11   8   2      311.77      314.99     21.41 o 
 -10   8   2      102.86       84.43     15.30 o 
  -9   8   2       25.63       26.14     11.58 o 
  -8   8   2      463.57      417.65     15.61 o 
  -7   8   2       89.50       94.01      9.98 o 
  -6   8   2      578.53      568.84     16.15 o 
  -5   8   2      394.78      391.01     13.70 o 
  -4   8   2      277.81      224.05     11.51 o 
  -3   8   2      290.79      260.65     11.33 o 
  -2   8   2       11.61       14.35      6.76 o 
  -1   8   2        0.60        2.14      6.25 o 
   0   8   2       90.98      169.54     11.13 o 
   1   8   2       13.45       18.35      9.78 o 
   2   8   2      305.97      368.84     19.92 o 
   3   8   2       65.91       72.81     10.32 o 
   4   8   2      142.57      127.43     15.59 o 
   5   8   2        5.18        4.81     13.53 o 
   6   8   2       82.24       60.95     24.06 o 
   7   8   2       17.80        0.80     22.86 o 
   8   8   2       22.60       50.53     26.47 o 
   9   8   2        8.41        2.81     30.08 o 
 -11   9   2        7.44        8.48     14.58 o 
 -10   9   2       30.52       16.48     13.32 o 
  -9   9   2      138.55      209.83     17.96 o 
  -8   9   2      138.68      121.29     11.53 o 
  -7   9   2      843.29      803.12     19.39 o 
  -6   9   2       17.78       25.58      8.73 o 
  -5   9   2       43.23       33.41      8.45 o 
  -4   9   2       14.84       -0.30      7.01 o 
  -3   9   2      290.21      272.62     12.61 o 
  -2   9   2     1338.86     1355.15     22.24 o 
  -1   9   2     1561.55     1496.78     23.34 o 
   0   9   2      665.80      604.04     17.36 o 
   1   9   2      475.24      502.34     16.65 o 
   2   9   2      277.81      236.96     15.03 o 
   3   9   2       52.09       26.75     10.88 o 
   4   9   2       53.65       24.51     14.14 o 
   5   9   2       53.38       32.07     15.02 o 
   6   9   2        7.39      -13.63     22.86 o 
   7   9   2       78.18       58.95     27.27 o 
   8   9   2       30.86       30.08     27.67 o 
 -11  10   2       29.53       28.23     15.97 o 
 -10  10   2       87.86       71.14     15.56 o 
  -9  10   2       17.42       37.72     13.29 o 
  -8  10   2       16.03       19.73      9.60 o 
  -7  10   2      122.13      118.55     12.26 o 
  -6  10   2      103.86      268.07     22.45 o 
  -5  10   2      249.45      249.92     15.86 o 
  -4  10   2     1627.73     1515.12     42.22 o 
  -3  10   2      974.53      907.98     41.47 o 
  -2  10   2     1011.15      890.99     20.40 o 
  -1  10   2        0.75       -3.81     11.05 o 
   0  10   2        0.09       -0.57      9.25 o 
   1  10   2       30.92       40.50     10.61 o 
   2  10   2      153.49      156.17     13.33 o 
   3  10   2      462.20      474.30     20.39 o 
   4  10   2      237.85      227.58     19.57 o 
   5  10   2        1.38       -5.21     22.46 o 
   6  10   2      108.58      117.09     29.27 o 
   7  10   2       96.30       94.64     30.08 o 
 -10  11   2      244.86      240.69     22.15 o 
  -9  11   2       21.22       24.49     14.50 o 
  -8  11   2      115.29      133.05     13.44 o 
  -7  11   2       20.35       17.21      9.73 o 
  -6  11   2      149.25      181.03     16.31 o 
  -5  11   2       80.52       73.79     21.25 o 
  -4  11   2       82.77       85.85     10.78 o 
  -3  11   2        0.25       -1.72      8.59 o 
  -2  11   2        9.85       10.34      8.90 o 
  -1  11   2      349.39      329.93     16.36 o 
   0  11   2      132.46      174.45     18.14 o 
   1  11   2      309.35      300.86     16.79 o 
   2  11   2        2.16        5.50     11.11 o 
   3  11   2        0.83       16.15     12.27 o 
   4  11   2      427.05      398.64     25.80 o 
   5  11   2       24.44        5.61     24.06 o 
  -9  12   2       12.46       27.50     15.40 o 
  -8  12   2        8.06       -4.39     10.55 o 
  -7  12   2        1.70        3.21     10.01 o 
  -6  12   2      282.13      315.80     16.11 o 
  -5  12   2      165.17      224.96     22.06 o 
  -4  12   2      125.23      120.87     12.18 o 
  -3  12   2      452.23      503.01     23.95 o 
  -2  12   2       84.45       61.55     14.88 o 
  -1  12   2        0.45       -5.52     10.80 o 
   0  12   2       70.28       73.60     12.77 o 
   1  12   2       91.92       79.37     20.45 o 
   2  12   2       12.68        2.21     14.74 o 
   3  12   2       16.77       53.81     16.83 o 
   4  12   2        0.18       -3.61     25.26 o 
  -8  13   2       53.77       41.22     16.95 o 
  -7  13   2       21.60        8.65     15.17 o 
  -6  13   2      332.36      332.86     23.67 o 
  -5  13   2      191.99      207.12     20.39 o 
  -4  13   2       31.59       35.19     15.56 o 
  -3  13   2       48.95      145.13     18.84 o 
  -2  13   2       39.77       30.64     24.26 o 
  -1  13   2       62.45       74.67     17.01 o 
   0  13   2       25.23       25.42     16.26 o 
   1  13   2       48.00       61.19     17.11 o 
   2  13   2        6.35       -2.12     16.61 o 
   3  13   2       71.63      108.01     19.38 o 
  -6  14   2       47.19       34.52     17.80 o 
  -5  14   2      374.67      349.67     25.60 o 
  -4  14   2       77.73       80.99     18.42 o 
  -3  14   2        0.21        6.82     15.40 o 
  -2  14   2      210.63      258.21     22.68 o 
  -1  14   2      176.43      164.88     37.90 o 
   0  14   2      211.49      241.00     22.26 o 
   1  14   2      126.34      114.25     22.86 o 
  -3 -15   3        4.15       19.54     17.84 o 
  -2 -15   3       70.60       80.35     18.88 o 
  -1 -15   3       65.51       62.22     17.11 o 
   0 -15   3       49.75       48.52     17.23 o 
   1 -15   3      132.86      158.08     24.66 o 
   2 -15   3      244.78      198.42     19.92 o 
   3 -15   3      382.75      409.98     25.44 o 
   4 -15   3        0.07       40.20     16.72 o 
  -5 -14   3       17.56        8.29     18.05 o 
  -4 -14   3       53.49       50.35     34.09 o 
  -3 -14   3        7.53        4.27     15.98 o 
  -2 -14   3       25.83       25.06     15.76 o 
  -1 -14   3        0.11       -1.29     14.50 o 
   0 -14   3      148.79      136.35     17.35 o 
   1 -14   3        0.26      -13.45     13.45 o 
   2 -14   3       24.19       31.18     15.12 o 
   3 -14   3        0.34        7.72     15.44 o 
   4 -14   3      269.15      250.92     21.54 o 
   5 -14   3      200.25      210.92     20.69 o 
   6 -14   3        2.55       11.51     16.26 o 
  -6 -13   3       24.26       25.02     17.72 o 
  -5 -13   3       66.30      108.27     28.87 o 
  -4 -13   3       22.09       24.18     14.93 o 
  -3 -13   3      132.96      125.63     18.09 o 
  -2 -13   3      288.89      291.78     24.86 o 
  -1 -13   3      576.59      544.87     24.71 o 
   0 -13   3      108.37      112.80     16.47 o 
   1 -13   3        1.92       10.03     14.44 o 
   2 -13   3        7.86        7.55     13.03 o 
   3 -13   3      207.03      229.62     18.99 o 
   4 -13   3       46.81       68.30     15.28 o 
   5 -13   3      286.31      262.43     20.54 o 
   6 -13   3       63.67       79.00     15.87 o 
   7 -13   3      172.81      167.68     19.13 o 
  -7 -12   3        2.94       19.65     26.07 o 
  -6 -12   3        4.87       -5.47     14.90 o 
  -5 -12   3        8.97       34.82     15.22 o 
  -4 -12   3      210.08      221.83     19.24 o 
  -3 -12   3      337.26      304.59     21.29 o 
  -2 -12   3       72.26       72.94     14.39 o 
  -1 -12   3        1.02        8.38     12.14 o 
   0 -12   3       57.99       66.98     15.64 o 
   1 -12   3      272.93      231.16     19.45 o 
   2 -12   3      151.95      147.71     16.00 o 
   3 -12   3       21.16       18.10     12.47 o 
   4 -12   3      117.81      146.18     15.84 o 
   5 -12   3      256.84      247.27     18.71 o 
   6 -12   3      142.42      115.96     16.13 o 
   7 -12   3       92.09      122.97     16.42 o 
   8 -12   3        2.22       11.49     14.90 o 
  -8 -11   3       17.30        3.21     27.27 o 
  -7 -11   3       37.99       24.06     25.66 o 
  -6 -11   3        7.68       -5.26     13.80 o 
  -5 -11   3      125.15      129.96     32.68 o 
  -4 -11   3      228.13      611.49     40.50 o 
  -3 -11   3        2.19       12.27     11.63 o 
  -2 -11   3        2.35       -5.81     10.69 o 
  -1 -11   3      270.75      339.92     23.06 o 
   0 -11   3        1.07       -0.06     11.33 o 
   1 -11   3      148.48      147.94     15.44 o 
   2 -11   3     1196.51     1133.39     38.10 o 
   3 -11   3      400.44      381.36     19.42 o 
   4 -11   3       13.25       21.21     11.46 o 
   5 -11   3        3.41       20.81     11.76 o 
   6 -11   3       28.20       17.43     12.90 o 
   7 -11   3      202.67      213.93     24.06 o 
   8 -11   3      181.00      197.40     18.78 o 
  -9 -10   3        0.25        0.40     26.47 o 
  -8 -10   3        2.20       -1.60     24.46 o 
  -7 -10   3       27.59       32.48     24.06 o 
  -6 -10   3      779.80      846.95     27.46 o 
  -5 -10   3      673.27      634.32     32.68 o 
  -4 -10   3        6.06       16.37     11.46 o 
  -3 -10   3        5.06        4.02     10.60 o 
  -2 -10   3      146.23      146.29     14.30 o 
  -1 -10   3       66.62       71.16     11.62 o 
   0 -10   3      178.93      197.47     15.00 o 
   1 -10   3        4.40       36.89     11.34 o 
   2 -10   3      277.77      272.45     17.71 o 
   3 -10   3      437.23      395.97     18.57 o 
   5 -10   3      255.78      296.37     25.46 o 
   6 -10   3      382.94      375.94     20.42 o 
   7 -10   3      273.25      341.44     31.08 o 
   8 -10   3       21.60       64.41     14.60 o 
 -10  -9   3       59.08      101.86     30.48 o 
  -9  -9   3       12.50       -2.01     23.26 o 
  -8  -9   3      182.49      184.86     29.27 o 
  -7  -9   3      177.13      193.69     28.87 o 
  -6  -9   3       52.46       64.75     15.24 o 
  -5  -9   3        2.80        8.87     10.46 o 
  -4  -9   3      442.39      504.12     21.41 o 
  -3  -9   3      110.15      133.83     12.71 o 
  -2  -9   3       16.70       36.33     13.03 o 
  -1  -9   3      145.25      198.15     14.96 o 
   0  -9   3      696.74      637.79     20.24 o 
   1  -9   3     1339.43     1515.26     30.08 o 
   2  -9   3     1451.80     1612.69     28.77 o 
   3  -9   3       98.54       84.03      8.40 o 
   4  -9   3       15.12       96.24     18.05 o 
   5  -9   3      346.94      456.17     34.16 o 
   6  -9   3      327.63      318.66     15.05 o 
   7  -9   3       53.76       48.52      9.75 o 
   8  -9   3      244.62      240.09     15.41 o 
   9  -9   3       81.82       70.58     20.45 o 
  10  -9   3      239.07      258.25     30.48 o 
 -10  -8   3      105.31      123.11     28.87 o 
  -9  -8   3      144.85      153.18     28.47 o 
  -8  -8   3      121.84      118.46     25.06 o 
  -7  -8   3        0.74       -7.92     13.86 o 
  -6  -8   3       42.14       52.29     12.53 o 
  -5  -8   3        4.71        9.35      8.17 o 
  -4  -8   3      251.50      231.31     13.91 o 
  -3  -8   3      213.69      165.14     10.79 o 
  -2  -8   3      242.87      187.94     13.78 o 
  -1  -8   3      732.52      708.54     19.23 o 
   0  -8   3      381.21      368.78     15.81 o 
   1  -8   3      195.23      200.28      8.95 o 
   2  -8   3      258.49      224.98     10.07 o 
   3  -8   3      707.46      712.21     15.02 o 
   4  -8   3       86.79      112.64      9.26 o 
   5  -8   3       96.19      103.22      9.71 o 
   6  -8   3       34.32       19.56      8.72 o 
   7  -8   3       56.98      137.86     14.45 o 
   8  -8   3      473.13      499.87     22.26 o 
   9  -8   3      231.04      206.12     25.66 o 
  10  -8   3       60.56       71.38     21.65 o 
  11  -8   3       17.02       46.92     23.26 o 
 -11  -7   3       20.07       43.71     23.26 o 
 -10  -7   3        0.10        3.29     14.55 o 
  -9  -7   3      235.85      229.73     29.07 o 
  -8  -7   3       15.89       10.52     12.50 o 
  -7  -7   3      264.69      224.95     19.41 o 
  -6  -7   3     1607.67     1516.19     23.25 o 
  -5  -7   3      314.95      287.01     13.28 o 
  -4  -7   3      241.79      235.56     11.75 o 
  -3  -7   3      143.50      108.93     11.47 o 
  -2  -7   3       89.35      109.35     10.20 o 
  -1  -7   3      349.36      316.99     13.75 o 
   0  -7   3       62.93       59.26      8.64 o 
   1  -7   3      782.80      689.29     12.39 o 
   3  -7   3      209.48      165.59      9.60 o 
   4  -7   3      458.71      487.29     19.96 o 
   5  -7   3     1763.51     1812.37     68.57 o 
   6  -7   3        9.77        6.68      8.35 o 
   7  -7   3      188.74      255.59     14.87 o 
   8  -7   3        5.18       17.07     11.87 o 
   9  -7   3      197.40      223.36     26.07 o 
  10  -7   3        0.47        5.61     18.85 o 
  11  -7   3       63.62       88.62     24.86 o 
 -12  -6   3      137.58      121.50     26.07 o 
 -11  -6   3      192.20      205.72     27.27 o 
 -10  -6   3      248.78      272.29     20.84 o 
  -9  -6   3       87.03       97.91     14.96 o 
  -8  -6   3      446.66      351.84     24.86 o 
  -7  -6   3       20.61       31.26     11.82 o 
  -6  -6   3       39.88       28.45      7.98 o 
  -5  -6   3       49.62       42.76      7.09 o 
  -4  -6   3       18.33      202.23     13.83 o 
  -3  -6   3       71.23       51.80      6.04 o 
  -2  -6   3     3794.21     3486.75     34.95 o 
  -1  -6   3     1078.98      862.20     18.25 o 
   0  -6   3      373.24      235.57     12.33 o 
   1  -6   3      218.39      249.41     16.45 o 
   2  -6   3      856.93      700.82     21.77 o 
   3  -6   3     3812.83     3707.27     42.34 o 
   4  -6   3        1.43       19.94      6.20 o 
   5  -6   3      368.48      376.13     12.76 o 
   6  -6   3      276.04      279.38     14.24 o 
   7  -6   3     1362.24     1411.18     55.68 o 
   8  -6   3      278.82      284.34     18.57 o 
   9  -6   3      171.99      191.68     24.46 o 
  10  -6   3      155.66      205.31     26.47 o 
  11  -6   3       63.32       68.17     23.66 o 
 -12  -5   3      104.07      136.34     26.87 o 
 -11  -5   3        8.33       -2.41     20.05 o 
 -10  -5   3        0.05        8.39     12.88 o 
  -9  -5   3       65.16       59.49     13.47 o 
  -8  -5   3        0.41       -9.28     11.05 o 
  -7  -5   3       39.78       51.95     11.99 o 
  -6  -5   3      579.53      507.82     14.31 o 
  -5  -5   3      517.22      454.13     12.90 o 
  -4  -5   3      152.01      186.84     13.32 o 
  -3  -5   3     1238.97     1075.63     16.98 o 
  -2  -5   3     2019.64     1906.70     60.35 o 
  -1  -5   3     2118.97     2364.76     84.81 o 
   0  -5   3     1007.49      844.97     18.65 o 
   1  -5   3        0.39       -0.01      4.73 o 
   2  -5   3        1.44       20.05     12.29 o 
   3  -5   3    10269.10    10261.21     85.32 o 
   4  -5   3     1058.42     1195.23     83.42 o 
   5  -5   3      761.43      723.43     20.14 o 
   6  -5   3     1309.63     1309.25     20.09 o 
   7  -5   3      125.55      137.16     10.81 o 
   8  -5   3      145.11      161.28     15.40 o 
   9  -5   3       40.48       58.55     19.65 o 
  10  -5   3      161.94      186.47     26.47 o 
  11  -5   3       71.27       72.18     24.06 o 
 -12  -4   3       48.03       45.71     21.65 o 
 -11  -4   3       38.28       42.67     15.12 o 
 -10  -4   3       43.24       40.51     13.47 o 
  -9  -4   3       76.47       87.66     13.75 o 
  -8  -4   3      236.98      205.14     16.30 o 
  -7  -4   3      242.05      186.29     14.74 o 
  -6  -4   3      820.85      842.83     19.49 o 
  -5  -4   3     1220.10     1324.67     57.31 o 
  -4  -4   3      285.19      249.50      9.14 o 
  -3  -4   3      597.39      553.16     10.41 o 
  -2  -4   3     4208.31     3850.24     32.35 o 
  -1  -4   3     2945.32     2868.97    112.28 o 
   0  -4   3       44.35       56.31      6.79 o 
   1  -4   3     3543.15     3309.49     22.04 o 
   2  -4   3       82.91       44.45     11.63 o 
   3  -4   3     1192.20     1068.44     19.23 o 
   4  -4   3       39.64       39.32      8.74 o 
   5  -4   3        1.85        9.06      6.29 o 
   6  -4   3      312.69      322.99     11.91 o 
   7  -4   3      157.56      266.25     25.61 o 
   8  -4   3      474.35      421.58     30.68 o 
   9  -4   3        3.36        0.80     17.24 o 
  10  -4   3       50.12       71.78     22.46 o 
  11  -4   3      176.87      174.84     27.67 o 
 -13  -3   3      106.79      182.46     28.47 o 
 -12  -3   3      141.80      184.46     27.27 o 
 -11  -3   3       23.06       37.90     13.61 o 
 -10  -3   3        2.37        2.61     12.48 o 
  -9  -3   3        1.92      -10.43     11.34 o 
  -8  -3   3      204.62      192.35     16.26 o 
  -7  -3   3       17.27       30.58     11.03 o 
  -6  -3   3      868.65      894.76     28.04 o 
  -5  -3   3       11.61       46.12     13.23 o 
  -4  -3   3     6733.39     6748.76     36.15 o 
  -3  -3   3     7690.31     6947.15     80.56 o 
  -2  -3   3     7264.01     6926.44     44.79 o 
  -1  -3   3       71.65      116.69     11.63 o 
   0  -3   3      113.41      116.99      7.61 o 
   1  -3   3     3517.40     3353.73     61.60 o 
   2  -3   3     2127.44     2133.91     21.78 o 
   3  -3   3       29.43       15.58      4.51 o 
   4  -3   3       99.04       80.67     10.43 o 
   5  -3   3      143.74      150.49      8.54 o 
   6  -3   3       11.10       -0.68      6.40 o 
   7  -3   3      194.87      194.16     15.74 o 
   8  -3   3      100.52       99.42     14.55 o 
   9  -3   3       38.68       40.10     20.05 o 
  10  -3   3        0.29       81.00     23.26 o 
  11  -3   3       18.86       25.26     22.06 o 
 -13  -2   3       45.19       36.89     22.46 o 
 -12  -2   3      166.44      137.54     25.66 o 
 -11  -2   3       42.03       32.52     13.13 o 
 -10  -2   3      785.75      738.00     24.81 o 
  -9  -2   3      492.52      505.61     21.26 o 
  -8  -2   3      530.23      466.68     19.84 o 
  -7  -2   3     2781.12     2659.96     35.02 o 
  -6  -2   3      148.65      154.19     12.10 o 
  -5  -2   3     3923.74     3935.91     36.87 o 
  -4  -2   3     3144.39     3039.85     52.97 o 
  -3  -2   3       62.46       59.08      4.76 o 
  -2  -2   3     2283.78     2128.70     28.22 o 
  -1  -2   3     2025.02     2218.34     21.54 o 
   0  -2   3      113.27      114.69      5.63 o 
   1  -2   3      101.37      126.16      7.03 o 
   2  -2   3      195.84      205.01     11.42 o 
   3  -2   3      914.37      908.43     18.29 o 
   4  -2   3       24.09       13.56      7.92 o 
   5  -2   3      487.42      514.33     18.58 o 
   6  -2   3      296.72      310.64     17.14 o 
   7  -2   3      107.50      116.46     24.66 o 
   8  -2   3       18.17       16.01     14.04 o 
   9  -2   3      107.95      107.07     22.46 o 
  10  -2   3      633.77      687.32     38.50 o 
  11  -2   3        8.25       25.26     21.25 o 
 -13  -1   3       80.14      179.65     27.67 o 
 -12  -1   3       10.36        0.00     17.64 o 
 -11  -1   3        4.38       14.63     12.05 o 
 -10  -1   3     1717.88     1597.01     33.29 o 
  -9  -1   3      827.70      824.55     24.10 o 
  -8  -1   3       73.91       88.48     17.24 o 
  -7  -1   3     1837.24     1953.20     30.04 o 
  -6  -1   3     1441.91     1501.08     25.32 o 
  -5  -1   3        0.94       -5.59      5.59 o 
  -4  -1   3      228.83      207.25     10.45 o 
  -3  -1   3        6.56        6.05      4.06 o 
  -2  -1   3     1146.80     1081.01     18.83 o 
  -1  -1   3       38.95       32.90      8.22 o 
   0  -1   3      375.40      390.76      8.62 o 
   1  -1   3     9678.09     9253.20     72.18 o 
   2  -1   3     1296.35     1192.19     26.47 o 
   3  -1   3      137.75      144.36     16.84 o 
   4  -1   3       15.65       -5.21     11.63 o 
   5  -1   3      918.57      899.05     31.28 o 
   6  -1   3      538.44      557.40     29.27 o 
   7  -1   3       78.77       77.80     21.65 o 
   8  -1   3       11.40       12.03     18.45 o 
   9  -1   3       49.03       48.12     20.85 o 
  10  -1   3        0.24       -6.82     18.85 o 
  11  -1   3       56.57       76.19     23.66 o 
 -13   0   3      147.58      147.97     26.47 o 
 -12   0   3      132.78      151.58     24.86 o 
 -11   0   3        6.85       -7.04     11.02 o 
 -10   0   3        0.06      -10.48     10.48 o 
  -9   0   3      297.04      294.24     17.72 o 
  -8   0   3     1321.75     1251.93     26.93 o 
  -7   0   3      985.27     1189.50     31.28 o 
  -6   0   3     1233.13     1221.24     23.86 o 
  -5   0   3        7.32        8.53      6.42 o 
  -4   0   3      380.57      281.00     26.47 o 
  -3   0   3      589.05      595.35     12.61 o 
  -2   0   3     6567.83     7087.15     43.62 o 
  -1   0   3       99.72      121.31     17.04 o 
   0   0   3     3536.59     3383.10     24.26 o 
   1   0   3     1521.29     1418.76     25.26 o 
   2   0   3      625.69      773.94     22.86 o 
   3   0   3      313.71      343.66     20.45 o 
   4   0   3      776.65      907.07     30.48 o 
   5   0   3      258.57      195.29     20.85 o 
   6   0   3       80.95       65.76     18.05 o 
   7   0   3      878.29      862.56     36.89 o 
   8   0   3      345.90      385.37     34.89 o 
   9   0   3        2.95        3.21     18.85 o 
  10   0   3        1.40       15.24     21.65 o 
  11   0   3      106.08      111.08     25.66 o 
 -13   1   3       13.84       15.64     20.45 o 
 -12   1   3       62.79       71.22     15.44 o 
 -11   1   3      101.13       89.02     20.45 o 
 -10   1   3      275.41      261.94     17.84 o 
  -9   1   3     1256.02     1075.73     26.01 o 
  -8   1   3     1292.44     1313.80     27.64 o 
  -7   1   3     1303.97     1324.46     52.33 o 
  -6   1   3      555.74      578.27     24.26 o 
  -5   1   3       39.98       45.14      7.23 o 
  -4   1   3        5.33       10.46      8.22 o 
  -3   1   3     3378.40     3178.96     87.82 o 
  -2   1   3       14.05       12.83      6.42 o 
  -1   1   3    56921.89    56105.95    240.16 o 
   0   1   3     5627.58     5588.81     35.11 o 
   1   1   3     1419.89     1898.36     31.68 o 
   2   1   3      588.30      787.17     23.26 o 
   3   1   3      851.48      821.66     27.27 o 
   4   1   3      776.58      741.06     28.47 o 
   5   1   3      138.77      166.42     19.25 o 
   6   1   3      152.30      156.79     22.86 o 
   7   1   3      292.17      287.92     29.67 o 
   8   1   3      365.17      313.59     31.68 o 
   9   1   3      440.10      375.74     35.29 o 
  10   1   3      225.81      227.77     30.08 o 
  11   1   3       56.50       71.38     25.66 o 
 -13   2   3        3.22       30.88     20.45 o 
 -12   2   3       12.06        5.86     12.88 o 
 -11   2   3       36.78       35.10     13.23 o 
 -10   2   3       19.60        5.76     11.18 o 
  -9   2   3        3.64        5.17      9.78 o 
  -8   2   3      778.30      774.11     22.10 o 
  -7   2   3        4.49      432.68     23.66 o 
  -6   2   3      436.96      303.34     17.64 o 
  -5   2   3        0.80        4.12      6.34 o 
  -4   2   3       17.50       34.49      9.22 o 
  -3   2   3      608.13      427.53     15.30 o 
  -2   2   3    24916.63    24465.12    113.96 o 
  -1   2   3    11439.29    10994.40    149.78 o 
   0   2   3     3217.89     2994.58     48.92 o 
   1   2   3     1151.47     1714.60     23.86 o 
   2   2   3     1697.69     1487.59     79.00 o 
   3   2   3      291.57      368.11     23.26 o 
   4   2   3     1643.34     1789.15     78.00 o 
   5   2   3      497.85      432.64     65.16 o 
   6   2   3      563.94      534.94     32.48 o 
   7   2   3      830.13      949.18     41.30 o 
   8   2   3      271.87      277.50     31.68 o 
   9   2   3       18.73        5.61     20.85 o 
  10   2   3       28.84       29.67     24.06 o 
  11   2   3        0.04       20.45     23.66 o 
 -13   3   3       10.67       31.83     15.45 o 
 -12   3   3        1.72        7.41     13.16 o 
 -11   3   3      231.61      205.46     17.58 o 
 -10   3   3      168.18      447.85     20.81 o 
  -9   3   3        5.18       10.01     10.20 o 
  -8   3   3       72.91       62.53     10.76 o 
  -7   3   3      418.59      813.64     28.87 o 
  -6   3   3      382.50      392.82     10.40 o 
  -5   3   3     2892.55     2802.07     34.63 o 
  -4   3   3     3374.35     4351.52    179.06 o 
  -3   3   3       32.33       13.70      3.78 o 
  -2   3   3     2153.33     2210.62     79.99 o 
  -1   3   3     2067.63     2454.10    182.46 o 
   0   3   3      316.75      361.53     10.88 o 
   1   3   3      499.44      437.65     20.85 o 
   2   3   3      285.38      350.85     12.42 o 
   3   3   3     1457.07     1427.45     29.27 o 
   4   3   3      213.60      230.20     13.72 o 
   5   3   3        0.25       19.25     16.44 o 
   6   3   3        1.17       16.04     19.25 o 
   7   3   3      565.84      466.77     34.49 o 
   8   3   3      299.54      263.46     30.08 o 
   9   3   3      174.69      151.98     26.47 o 
  10   3   3       10.88        2.41     25.26 o 
  11   3   3       73.23       52.53     26.47 o 
 -13   4   3      214.11      241.61     20.70 o 
 -12   4   3      132.94      118.53     17.44 o 
 -11   4   3      142.94      145.39     22.06 o 
 -10   4   3       17.54      158.56     15.47 o 
  -9   4   3        7.75        2.01      9.34 o 
  -8   4   3      163.98      141.29     14.44 o 
  -7   4   3      150.05      123.50      8.64 o 
  -6   4   3        2.25        1.11      4.71 o 
  -5   4   3     1234.84     1354.63     59.55 o 
  -4   4   3      158.07      183.92     13.83 o 
  -3   4   3        1.28       19.40      4.46 o 
  -2   4   3      708.17      858.59     89.80 o 
  -1   4   3     2513.76     2743.17     53.47 o 
   0   4   3     1222.78     1149.89     24.66 o 
   1   4   3      113.58      167.75     10.96 o 
   2   4   3      254.96      388.91     14.50 o 
   3   4   3        0.49       -4.72      7.32 o 
   4   4   3      228.77      245.38     19.85 o 
   5   4   3     1658.50     1916.40     51.33 o 
   6   4   3     1693.72     1616.45     49.72 o 
   7   4   3      700.71      584.26     37.29 o 
   8   4   3      503.65      470.78     36.09 o 
   9   4   3      153.95      153.59     29.67 o 
  10   4   3       98.76      122.31     28.87 o 
 -13   5   3        0.73       27.98     15.17 o 
 -12   5   3       23.11       14.24     13.61 o 
 -11   5   3       18.83       17.64     11.30 o 
 -10   5   3        5.46       15.37     10.91 o 
  -9   5   3        2.59       -3.24      9.47 o 
  -8   5   3       43.48       47.44     10.28 o 
  -7   5   3       28.23       43.15      6.60 o 
  -6   5   3        0.44        0.94      5.23 o 
  -5   5   3       45.43       35.97      7.92 o 
  -4   5   3      487.16      502.19     17.99 o 
  -3   5   3       58.09       62.04      6.22 o 
  -2   5   3      170.30      231.78     16.44 o 
   0   5   3        3.98        2.23      5.06 o 
   1   5   3      533.55      541.03     35.29 o 
   2   5   3     2277.63     2275.36     29.74 o 
   3   5   3     2277.97     2182.81     83.81 o 
   4   5   3      338.23      284.32     17.41 o 
   5   5   3       21.13       28.87     18.85 o 
   6   5   3      170.70      174.04     26.87 o 
   7   5   3       32.50       26.07     22.06 o 
   8   5   3        3.80       -4.81     23.66 o 
   9   5   3       17.70        9.62     23.66 o 
  10   5   3      150.89      123.11     30.08 o 
 -13   6   3      131.97      173.32     19.56 o 
 -12   6   3      372.64      340.94     21.81 o 
 -11   6   3       64.03       45.25     13.13 o 
 -10   6   3       11.72       20.50     11.90 o 
  -9   6   3      290.75      262.16     17.14 o 
  -8   6   3       11.86        2.01      9.07 o 
  -7   6   3       49.63       56.29      9.58 o 
  -6   6   3       29.44       35.23      6.76 o 
  -5   6   3       36.52       42.72     10.07 o 
  -4   6   3     1119.20     1055.68     17.32 o 
  -3   6   3        7.10       -6.32      6.32 o 
  -2   6   3      164.87      123.66      7.87 o 
  -1   6   3       78.53      100.14      9.86 o 
   0   6   3      334.88      308.62     11.49 o 
   1   6   3      301.89      265.21     12.16 o 
   2   6   3       32.05       58.01     10.16 o 
   3   6   3        0.05      -10.10     10.10 o 
   4   6   3     1098.31     1066.92     25.86 o 
   5   6   3     1408.59     1382.67     47.32 o 
   6   6   3      388.80      388.98     34.49 o 
   7   6   3      202.03      238.20     31.28 o 
   8   6   3      252.21      216.54     31.28 o 
   9   6   3       38.31       53.73     27.67 o 
 -12   7   3        0.04       -2.32     15.64 o 
 -11   7   3       13.68       23.74     13.32 o 
 -10   7   3        3.06       13.03     11.63 o 
  -9   7   3        7.74        5.31     10.76 o 
  -8   7   3      346.10      301.20     17.86 o 
  -7   7   3       64.79       75.92      9.22 o 
  -6   7   3      528.24      470.42     14.36 o 
  -5   7   3      189.72      161.59     12.09 o 
  -4   7   3       36.21       64.90      7.45 o 
  -3   7   3       21.57       16.74      6.52 o 
  -2   7   3       60.36       54.13      7.05 o 
  -1   7   3      557.52      601.81     14.63 o 
   0   7   3      932.89      912.88     23.39 o 
   1   7   3     1673.25     1840.59     24.82 o 
   2   7   3     1772.07     1984.37     35.89 o 
   3   7   3      971.17      952.93     26.07 o 
   4   7   3     1546.08     1440.35     48.92 o 
   5   7   3      586.09      529.73     37.29 o 
   6   7   3        2.01       20.85     22.86 o 
   7   7   3        1.73       20.85     24.46 o 
   8   7   3       11.02       -7.62     25.66 o 
   9   7   3        0.03      -28.87     28.87 o 
 -12   8   3      259.93      271.04     28.07 o 
 -11   8   3       11.28       14.30     13.73 o 
 -10   8   3      299.67      322.64     20.20 o 
  -9   8   3        1.04       -2.76     10.45 o 
  -8   8   3      134.90      156.74     11.82 o 
  -7   8   3       15.84       69.14     13.75 o 
  -6   8   3      747.04      724.75     17.88 o 
  -5   8   3        3.79        0.99      7.24 o 
  -4   8   3       58.12       87.46      9.24 o 
  -3   8   3      134.92      129.47      9.83 o 
  -2   8   3      578.96      464.91     14.49 o 
  -1   8   3      269.61      309.26     13.18 o 
   0   8   3     1503.35     1546.97     23.69 o 
   1   8   3      716.39      674.91     20.51 o 
   2   8   3      352.82      378.11     20.26 o 
   3   8   3       36.38       21.22     13.82 o 
   4   8   3      202.28      214.65     18.40 o 
   5   8   3      180.43      182.86     28.07 o 
   6   8   3      206.08      207.72     32.48 o 
   7   8   3      261.28      285.52     35.29 o 
   8   8   3      174.28      147.57     33.28 o 
 -12   9   3      322.51      313.74     28.67 o 
 -11   9   3      222.58      244.96     20.84 o 
 -10   9   3       28.21       25.02     13.25 o 
  -9   9   3        2.06       10.72     11.74 o 
  -8   9   3       67.15       87.38     10.79 o 
  -7   9   3        1.66       -2.86      8.33 o 
  -6   9   3      237.76      240.94     13.65 o 
  -5   9   3      139.42      140.53     11.62 o 
  -4   9   3      340.81      383.92     21.96 o 
  -3   9   3     1493.18     1276.12     60.27 o 
  -2   9   3      275.14      269.99     13.78 o 
  -1   9   3       15.37       20.85     11.06 o 
   0   9   3       95.71      100.18     11.00 o 
   1   9   3        6.56        8.96      9.31 o 
   2   9   3      545.02      717.23     20.81 o 
   3   9   3      848.01      781.12     27.36 o 
   4   9   3      117.53      145.70     17.71 o 
   5   9   3      106.95      127.12     28.07 o 
   6   9   3      107.71       88.22     30.08 o 
   7   9   3       52.23       78.60     28.87 o 
 -11  10   3       40.57       49.36     16.86 o 
 -10  10   3       86.21      109.05     16.54 o 
  -9  10   3      252.65      248.41     19.06 o 
  -8  10   3        3.57        9.46      9.92 o 
  -7  10   3        0.56       26.27     14.41 o 
  -6  10   3      167.57      164.80     12.70 o 
  -5  10   3      418.20      426.91     22.16 o 
  -4  10   3        1.78      -10.22     10.22 o 
  -3  10   3       34.07       44.66      9.73 o 
  -2  10   3       74.83       73.41     10.48 o 
  -1  10   3      674.31      691.02     19.82 o 
   0  10   3       44.98       40.95     10.57 o 
   1  10   3       54.17       68.28     11.57 o 
   2  10   3        1.43       14.55     10.63 o 
   3  10   3        0.47       -6.42     14.67 o 
   4  10   3       82.71      104.26     25.66 o 
   5  10   3       20.14       -1.60     24.86 o 
   6  10   3        5.08      -26.87     26.87 o 
 -10  11   3      118.11      156.52     19.63 o 
  -9  11   3        2.59        1.36     13.68 o 
  -8  11   3        1.82       -9.24      9.73 o 
  -7  11   3        0.03       -1.29      9.73 o 
  -6  11   3        0.87       -4.77      9.15 o 
  -5  11   3       99.20      103.56     12.04 o 
  -4  11   3     2217.35     2070.63    109.51 o 
  -3  11   3     3180.60     2935.73     47.27 o 
  -2  11   3      136.68      119.58     12.28 o 
  -1  11   3       36.85       40.78     10.50 o 
   0  11   3        0.65       -1.52     10.24 o 
   1  11   3      160.24      173.14     14.50 o 
   2  11   3        0.00       -9.86     11.47 o 
   3  11   3      100.85      122.45     18.84 o 
   4  11   3        0.69      -16.44     23.66 o 
   5  11   3        7.36       16.84     28.47 o 
  -9  12   3       56.47       65.81     15.98 o 
  -8  12   3       71.26       69.28     13.31 o 
  -7  12   3       85.22       85.42     14.18 o 
  -6  12   3       38.86       57.97     11.72 o 
  -5  12   3      392.98      308.74     16.14 o 
  -4  12   3       50.61       79.86     12.03 o 
  -3  12   3       38.93       33.54     10.51 o 
  -2  12   3       90.99      111.05     16.86 o 
  -1  12   3       45.11      113.08     16.07 o 
   0  12   3      142.85      141.60     14.58 o 
   1  12   3        2.46      -10.13     11.42 o 
   2  12   3        3.19        1.98     12.96 o 
   3  12   3      392.93      354.56     26.50 o 
  -8  13   3       25.66       14.44     24.06 o 
  -7  13   3        2.94       17.32     16.44 o 
  -6  13   3      110.84      111.06     26.87 o 
  -5  13   3      837.88      807.34     30.46 o 
  -4  13   3       70.75       77.20     21.65 o 
  -3  13   3       28.94       30.38     16.02 o 
  -2  13   3        2.51       -2.94     12.40 o 
  -1  13   3       61.74       49.51     19.65 o 
   0  13   3       72.14       53.94     17.01 o 
   1  13   3      189.82      209.25     21.81 o 
   2  13   3        9.53       50.15     19.84 o 
   3  13   3        5.85       -5.61     26.87 o 
  -6  14   3      250.99      268.67     28.27 o 
  -5  14   3        0.44      -10.62     17.42 o 
  -4  14   3        4.54       14.91     16.98 o 
  -3  14   3      195.74      227.35     28.47 o 
  -2  14   3        5.20       -1.15     16.57 o 
  -1  14   3        3.77       10.16     17.84 o 
   0  14   3       13.87        3.81     17.58 o 
  -3 -15   4       13.03       35.78     18.49 o 
  -2 -15   4       25.34       24.21     17.71 o 
  -1 -15   4       64.79       75.26     17.64 o 
   0 -15   4       54.06       58.04     17.33 o 
   1 -15   4        1.91       -9.09     15.02 o 
   2 -15   4       46.38       31.94     16.61 o 
   3 -15   4      173.74      219.11     20.65 o 
   4 -15   4       34.12       46.42     18.25 o 
  -5 -14   4        0.06        4.25     16.76 o 
  -4 -14   4       23.76       24.29     15.60 o 
  -3 -14   4      104.29      134.46     18.61 o 
  -2 -14   4      498.72      462.25     28.67 o 
  -1 -14   4       89.95       89.69     16.95 o 
   0 -14   4        0.23        8.52     14.84 o 
   1 -14   4       15.61        7.97     14.87 o 
   2 -14   4        1.11      -11.89     13.75 o 
   3 -14   4       84.30      140.13     18.45 o 
   4 -14   4      106.38      110.97     24.06 o 
   5 -14   4      133.33      179.78     20.56 o 
   6 -14   4      173.80      163.03     24.86 o 
  -7 -13   4       14.27        2.41     26.07 o 
  -6 -13   4       31.83       85.14     18.40 o 
  -5 -13   4      172.68      193.56     20.49 o 
  -4 -13   4      292.54      274.00     21.97 o 
  -3 -13   4        4.21       -6.79     13.63 o 
  -2 -13   4       10.14       16.03     14.07 o 
  -1 -13   4        4.39        6.15     13.29 o 
   0 -13   4      124.14      124.34     16.02 o 
   1 -13   4        0.35        4.69     12.72 o 
   2 -13   4        0.27       -5.81     13.03 o 
   3 -13   4       88.76       88.91     15.74 o 
   4 -13   4      191.60      178.73     19.65 o 
   5 -13   4      151.91      188.59     19.13 o 
   6 -13   4       50.69       51.98     16.13 o 
   7 -13   4        3.73       22.56     16.10 o 
  -8 -12   4        1.08       -7.22     26.47 o 
  -7 -12   4       21.67       26.07     25.66 o 
  -6 -12   4       75.48       78.34     16.86 o 
  -5 -12   4       15.78       21.84     13.80 o 
  -4 -12   4      180.13      185.79     18.59 o 
  -3 -12   4      165.64      157.40     17.19 o 
  -2 -12   4      154.54      145.40     20.65 o 
  -1 -12   4       36.17       22.96     12.68 o 
   0 -12   4       10.85       10.46     12.27 o 
   1 -12   4      105.27      106.94     15.74 o 
   2 -12   4      309.02      339.20     20.24 o 
   3 -12   4        4.74       57.32     21.45 o 
   4 -12   4       61.68       86.23     14.87 o 
   5 -12   4       47.60       54.60     13.75 o 
   6 -12   4       87.22       93.58     16.00 o 
   7 -12   4       55.59       64.95     16.16 o 
   8 -12   4      207.34      274.29     33.28 o 
  -9 -11   4       21.69      -15.64     27.67 o 
  -8 -11   4      153.71      157.19     32.88 o 
  -7 -11   4      292.37      313.19     35.69 o 
  -6 -11   4      891.48      971.17     71.18 o 
  -4 -11   4       14.79       18.43     12.71 o 
  -3 -11   4       18.81      410.05     20.38 o 
  -2 -11   4      246.69      256.18     18.09 o 
  -1 -11   4      138.35      137.41     14.79 o 
   0 -11   4       17.35      103.42     14.55 o 
   1 -11   4       79.50       81.00     18.85 o 
   2 -11   4      781.87      681.64     23.49 o 
   3 -11   4        1.29       90.97     14.74 o 
   4 -11   4      574.19      456.58     21.62 o 
   5 -11   4      379.57      339.01     19.67 o 
   6 -11   4      637.84      657.74     25.76 o 
   7 -11   4        0.14       -0.85     13.75 o 
   8 -11   4      102.59       98.65     26.47 o 
 -10 -10   4       11.98        9.62     30.08 o 
  -9 -10   4       18.66       60.95     28.47 o 
  -8 -10   4       76.90      108.67     27.27 o 
  -7 -10   4        0.74      -21.25     22.06 o 
  -6 -10   4      154.31      181.55     17.03 o 
  -4 -10   4      109.11      118.44     14.64 o 
  -3 -10   4       39.84       78.78     12.68 o 
  -2 -10   4       59.21       72.17     12.44 o 
  -1 -10   4        0.46       -6.85      9.75 o 
   0 -10   4      367.82      366.03     19.65 o 
   1 -10   4      828.47      760.20     23.08 o 
   2 -10   4     1473.38     1471.89     29.91 o 
   3 -10   4      663.45      723.71     23.81 o 
   4 -10   4      108.48      119.29     14.32 o 
   5 -10   4      279.96      259.68     21.25 o 
   6 -10   4      141.60      139.44     15.85 o 
   7 -10   4       23.66       14.81     13.18 o 
   8 -10   4      240.50      248.22     30.48 o 
 -10  -9   4       75.02       71.38     27.27 o 
  -9  -9   4        8.27       46.92     25.26 o 
  -8  -9   4       24.32       18.45     22.86 o 
  -7  -9   4      438.70      341.66     33.68 o 
  -6  -9   4        0.14       -9.34     10.44 o 
  -5  -9   4       79.90       89.44     19.05 o 
  -4  -9   4     2700.54     2416.70     36.39 o 
  -3  -9   4       12.98       13.24     10.04 o 
  -2  -9   4       83.82       86.22     12.03 o 
  -1  -9   4      257.12      226.44     19.05 o 
   0  -9   4     1047.41     1097.46     25.23 o 
   1  -9   4        6.62        9.00     12.43 o 
   2  -9   4      126.82      125.51     18.85 o 
   3  -9   4      754.13     1063.83     57.14 o 
   4  -9   4       28.27       42.15     11.36 o 
   5  -9   4      123.84      116.71     14.04 o 
   6  -9   4      467.13      480.77     17.07 o 
   7  -9   4      205.71      223.29     14.19 o 
   8  -9   4        5.24        1.45     12.84 o 
   9  -9   4       51.11      108.27     22.86 o 
  10  -9   4       13.76       28.87     21.65 o 
 -11  -8   4      102.40      103.86     28.47 o 
 -10  -8   4       99.79       90.63     26.87 o 
  -9  -8   4       69.99      127.92     28.07 o 
  -8  -8   4      107.11      103.86     24.86 o 
  -7  -8   4        0.37       -0.40     20.45 o 
  -6  -8   4     1488.66     1565.73     83.01 o 
  -5  -8   4      644.37      680.02     33.48 o 
  -4  -8   4      291.89      217.50     14.84 o 
  -3  -8   4      173.23      152.64     12.50 o 
  -2  -8   4      301.03      300.03     15.19 o 
  -1  -8   4        2.41        0.92      8.08 o 
   0  -8   4     1956.58     2001.87     50.13 o 
   1  -8   4     1536.69     1433.49     26.22 o 
   2  -8   4     2576.22     2475.70     45.21 o 
   3  -8   4     1405.64     1325.93     25.00 o 
   4  -8   4     1554.16     1484.51     24.67 o 
   5  -8   4      116.48      131.33     11.00 o 
   6  -8   4        4.32       21.26      9.49 o 
   7  -8   4       51.74       40.50     12.84 o 
   8  -8   4       55.47       68.02     15.22 o 
   9  -8   4      393.04      404.61     32.88 o 
  10  -8   4       41.94       59.35     22.86 o 
 -11  -7   4       94.59      107.87     28.87 o 
 -10  -7   4      345.25      323.21     22.51 o 
  -9  -7   4      165.13      209.61     18.82 o 
  -8  -7   4      362.42      464.37     22.14 o 
  -7  -7   4       20.50        7.54     12.22 o 
  -6  -7   4      235.83      460.82     14.79 o 
  -5  -7   4       86.75      105.39      8.82 o 
  -4  -7   4      230.82      201.61     10.91 o 
  -3  -7   4      255.43      235.11     28.27 o 
  -2  -7   4      451.80      416.55     15.93 o 
  -1  -7   4      334.32      279.84     14.14 o 
   0  -7   4     1870.94     1926.88     28.07 o 
   1  -7   4      811.39      777.95     19.69 o 
   2  -7   4       46.84       45.08      6.48 o 
   3  -7   4      217.78      277.71     11.27 o 
   4  -7   4      221.05      249.24     12.03 o 
   5  -7   4      645.64      614.34     24.86 o 
   6  -7   4       94.30      394.05     17.64 o 
   7  -7   4       17.84       20.88     11.53 o 
   8  -7   4      298.08      282.13     18.97 o 
   9  -7   4      359.91      356.49     30.08 o 
  10  -7   4       94.11      112.68     24.46 o 
  11  -7   4       89.53      115.49     26.87 o 
 -12  -6   4       42.87      138.75     25.26 o 
 -11  -6   4        6.51       12.20     15.53 o 
 -10  -6   4        0.98       -2.38     13.86 o 
  -9  -6   4        5.64       12.80     12.56 o 
  -8  -6   4        9.64       17.31     12.81 o 
  -7  -6   4      547.54      496.42     20.43 o 
  -6  -6   4      942.33     1434.22     22.44 o 
  -4  -6   4       12.59       21.25     13.63 o 
  -3  -6   4        2.28       73.28      8.67 o 
  -2  -6   4      914.51      946.67     19.35 o 
  -1  -6   4        0.32        4.50      6.66 o 
   0  -6   4      423.39      402.30     29.27 o 
   1  -6   4      164.44      323.25     23.06 o 
   2  -6   4     2707.76     2813.77     56.03 o 
   3  -6   4     6474.22     6241.11     90.49 o 
   4  -6   4       10.30       15.59      6.51 o 
   5  -6   4      343.65      336.11     12.93 o 
   6  -6   4      229.70      247.14     12.77 o 
   7  -6   4        0.22       -6.82     11.06 o 
   8  -6   4       42.87       38.29     13.18 o 
   9  -6   4        1.48       28.87     19.25 o 
  10  -6   4        1.63        8.02     19.25 o 
  11  -6   4       57.79       52.53     25.26 o 
 -12  -5   4      129.80      142.36     26.47 o 
 -11  -5   4      106.97      151.05     17.64 o 
 -10  -5   4      114.69      129.52     16.29 o 
  -9  -5   4      259.93      255.95     19.41 o 
  -8  -5   4      188.04      222.68     17.55 o 
  -7  -5   4        1.27       -8.77      9.99 o 
  -6  -5   4      207.81      216.28     10.63 o 
  -5  -5   4       43.78       37.29     14.44 o 
  -4  -5   4        1.46        2.76      5.06 o 
  -3  -5   4     1063.79     1118.05     20.38 o 
  -2  -5   4     5582.71     5394.74     43.19 o 
  -1  -5   4      118.59      117.87      8.93 o 
   0  -5   4      388.24      551.02     15.12 o 
   1  -5   4        1.31        7.17      5.75 o 
   2  -5   4      177.56      193.65     11.66 o 
   3  -5   4       24.82       31.07      5.92 o 
   4  -5   4       71.16       96.67      7.69 o 
   5  -5   4      294.29      280.52     11.55 o 
   6  -5   4      405.36      655.67     15.87 o 
   7  -5   4      346.18      345.27     19.28 o 
   8  -5   4       15.11       19.82     12.63 o 
   9  -5   4      190.89      237.40     27.67 o 
  10  -5   4       62.90       65.36     23.26 o 
  11  -5   4      118.24      167.62     27.67 o 
 -13  -4   4      120.07      135.14     26.47 o 
 -12  -4   4       56.91       88.54     18.65 o 
 -11  -4   4      101.36      105.77     26.27 o 
 -10  -4   4        3.09       -0.35     11.62 o 
  -9  -4   4       97.72      115.34     15.02 o 
  -8  -4   4      374.52      351.22     18.97 o 
  -7  -4   4       20.41       19.13      9.78 o 
  -6  -4   4       18.15       69.58      6.54 o 
  -5  -4   4      972.47      971.20     33.00 o 
  -4  -4   4      867.58      804.98     15.63 o 
  -3  -4   4     8952.22     8196.46     53.33 o 
  -2  -4   4     2738.77     2562.94     47.72 o 
  -1  -4   4     1098.53      978.95     16.87 o 
   1  -4   4     1999.27     1910.64     19.13 o 
   2  -4   4     3176.86     3090.61     28.44 o 
   3  -4   4        7.76       42.99      6.07 o 
   4  -4   4      965.46      853.10     17.62 o 
   5  -4   4     1124.72     1133.71     25.54 o 
   6  -4   4      557.54      730.96     31.08 o 
   7  -4   4      278.50      285.37     18.84 o 
   8  -4   4      330.42      299.75     22.46 o 
   9  -4   4       30.80       36.89     19.25 o 
  10  -4   4       64.78       81.00     23.66 o 
  11  -4   4        1.67       34.49     23.26 o 
 -13  -3   4        1.55        2.41     21.65 o 
 -12  -3   4       19.61       40.90     14.46 o 
 -11  -3   4      115.84      108.12     16.16 o 
 -10  -3   4        0.40      -10.28     11.74 o 
  -9  -3   4      178.12      144.97     15.44 o 
  -8  -3   4      413.77      390.13     18.85 o 
  -7  -3   4       61.02       32.10      9.47 o 
  -6  -3   4      411.26      804.18     56.94 o 
  -5  -3   4     1806.10     1949.35     18.31 o 
  -4  -3   4       52.17       45.16      5.20 o 
  -3  -3   4     3762.93     4367.94     46.74 o 
  -2  -3   4       59.44       49.03      6.94 o 
  -1  -3   4      589.68      481.06     19.65 o 
   1  -3   4     1193.29     1379.06     27.41 o 
   2  -3   4      582.45      437.15     10.60 o 
   3  -3   4     2424.52     3000.15     43.06 o 
   4  -3   4      945.63      939.42     23.46 o 
   5  -3   4        0.39       -0.26      9.75 o 
   6  -3   4        5.62       47.37     11.90 o 
   7  -3   4      214.92      206.46     17.01 o 
   8  -3   4      143.21      124.23     15.64 o 
   9  -3   4      132.20      164.01     25.26 o 
  10  -3   4       23.20       16.44     20.45 o 
  11  -3   4        0.84       20.45     22.46 o 
 -13  -2   4      172.72      166.42     27.27 o 
 -12  -2   4      227.92      213.01     19.38 o 
 -11  -2   4      336.59      320.08     20.27 o 
 -10  -2   4       21.42       17.87     11.48 o 
  -9  -2   4       45.20       48.31     12.05 o 
  -8  -2   4       77.60       80.78     12.83 o 
  -7  -2   4       12.02       -6.08      7.59 o 
  -6  -2   4       92.46      146.77     20.25 o 
  -5  -2   4      647.50      561.49     15.97 o 
  -4  -2   4     5775.08     5311.91     83.51 o 
  -3  -2   4     3264.95     3105.85     31.46 o 
  -2  -2   4      309.05      298.09     28.48 o 
  -1  -2   4      288.57      210.92      7.25 o 
   0  -2   4      343.06      401.13      8.47 o 
   1  -2   4     1568.72     1474.98     15.80 o 
   2  -2   4        0.60        5.61      8.82 o 
   3  -2   4        9.65       87.82     13.23 o 
   4  -2   4      587.60      591.48     26.07 o 
   5  -2   4      689.47      685.72     30.88 o 
   6  -2   4      121.01      139.60     14.43 o 
   7  -2   4      194.40      192.11     17.68 o 
   8  -2   4      111.39      106.96     15.97 o 
   9  -2   4       66.20       87.42     22.86 o 
  10  -2   4        1.58        6.42     20.85 o 
  11  -2   4       13.68       19.65     22.86 o 
 -13  -1   4       65.49       60.95     22.86 o 
 -12  -1   4      164.76      187.73     17.99 o 
 -11  -1   4        2.90        9.00     12.05 o 
 -10  -1   4      338.31      305.27     19.51 o 
  -9  -1   4     1620.50     1514.27     49.52 o 
  -8  -1   4      476.24      354.17     26.27 o 
  -7  -1   4      591.87      500.47     18.65 o 
  -6  -1   4      189.16      128.72     10.91 o 
  -5  -1   4      201.29      251.63     12.10 o 
  -4  -1   4      180.38      233.09     10.39 o 
  -3  -1   4       45.58       63.98      5.00 o 
  -2  -1   4       71.67       48.92      9.62 o 
  -1  -1   4      793.90      735.06     20.45 o 
   0  -1   4      881.04      888.17     30.28 o 
   1  -1   4     1503.31     1552.29     27.67 o 
   2  -1   4     2522.89     2297.36     37.29 o 
   3  -1   4      465.31      409.43     21.65 o 
   4  -1   4     1374.01     1216.65     33.28 o 
   5  -1   4       13.73       22.46     14.84 o 
   6  -1   4      177.97      204.51     24.06 o 
   7  -1   4      475.62      443.91     32.88 o 
   8  -1   4       41.70       38.10     22.06 o 
   9  -1   4       91.04      106.67     23.66 o 
  10  -1   4      125.58      105.46     26.47 o 
  11  -1   4      297.67      267.47     32.88 o 
 -13   0   4       76.26       87.42     23.66 o 
 -12   0   4       22.52        8.20     12.03 o 
 -11   0   4       27.48       26.61     12.10 o 
 -10   0   4      580.34      504.34     22.38 o 
  -9   0   4     1017.49      964.38     26.23 o 
  -8   0   4      137.31      187.78     14.87 o 
  -7   0   4       12.73       -4.26      8.08 o 
  -6   0   4        5.31       -2.45      6.79 o 
  -5   0   4      592.86      623.45     26.87 o 
  -4   0   4        8.60       19.47      5.39 o 
  -3   0   4       68.26       50.71      5.87 o 
  -2   0   4     5608.56     5822.00     67.17 o 
  -1   0   4      317.12      250.10     13.23 o 
   0   0   4      423.63      585.47     18.05 o 
   1   0   4      730.70      622.76     19.65 o 
   2   0   4       95.73       83.81     12.03 o 
   3   0   4     2534.75     3363.23     50.93 o 
   4   0   4     1034.93     1059.86     33.28 o 
   5   0   4       10.87        0.40     14.04 o 
   6   0   4      970.96     1148.88     40.90 o 
   7   0   4      426.95      399.80     33.28 o 
   8   0   4       77.61       96.64     24.06 o 
   9   0   4      173.68      188.87     28.47 o 
  10   0   4      104.28       94.64     26.47 o 
  11   0   4        5.77        4.01     24.46 o 
 -14   1   4        6.55       15.64     21.65 o 
 -13   1   4       36.87       61.96     15.88 o 
 -12   1   4      129.81      138.75     23.26 o 
 -11   1   4       37.50       21.00     11.33 o 
 -10   1   4       44.10       41.02     11.90 o 
  -9   1   4       12.58       62.96     16.84 o 
  -8   1   4      228.39      215.98     15.74 o 
  -7   1   4     1183.79     1400.10     60.75 o 
  -6   1   4       41.60       98.29      9.88 o 
  -5   1   4      212.27      257.64     12.27 o 
  -4   1   4       54.08       40.59      6.22 o 
  -3   1   4      136.44      856.55     21.65 o 
  -2   1   4      726.50      706.57     19.65 o 
  -1   1   4      149.98      162.53     21.85 o 
   0   1   4    10914.79    10715.02    124.11 o 
   1   1   4      468.63      451.53     19.25 o 
   2   1   4     1184.31     1039.81     28.47 o 
   3   1   4      271.26      174.84     20.85 o 
   4   1   4      723.31      803.61     32.48 o 
   5   1   4      336.99      310.78     27.67 o 
   6   1   4     1366.18     1402.72     44.51 o 
   7   1   4      139.11      126.32     26.47 o 
   8   1   4       27.79       39.30     22.86 o 
   9   1   4      118.09      119.90     27.27 o 
  10   1   4       64.77       65.36     26.47 o 
  11   1   4       31.71       50.13     25.66 o 
 -14   2   4       91.05       85.41     25.26 o 
 -13   2   4        1.72       -4.21     13.61 o 
 -12   2   4       17.48        9.20     13.18 o 
 -11   2   4      175.87      189.31     16.87 o 
 -10   2   4       68.42       46.32     12.48 o 
  -8   2   4      316.17      378.95     24.86 o 
  -7   2   4        1.43        4.01     10.43 o 
  -6   2   4      210.02      270.68     19.65 o 
  -5   2   4        5.75       10.85      6.05 o 
  -4   2   4      213.90      200.86     10.85 o 
  -3   2   4     2555.79     3359.92     83.81 o 
  -2   2   4     5528.19     5338.07     39.91 o 
  -1   2   4       57.78       43.31      6.82 o 
   0   2   4     5535.01     5584.68     38.63 o 
   1   2   4      390.52      416.86     10.74 o 
   2   2   4     2044.59     2292.95     42.11 o 
   3   2   4       14.65       15.24     12.03 o 
   4   2   4       20.03       26.87     14.84 o 
   5   2   4        0.02      -11.23     16.04 o 
   6   2   4      228.05      255.84     31.28 o 
   7   2   4      122.98      143.56     26.47 o 
   8   2   4      320.99      277.90     32.08 o 
   9   2   4      106.22      149.58     27.27 o 
  10   2   4       20.08       32.08     26.47 o 
 -13   3   4      158.83      164.45     20.45 o 
 -12   3   4      203.61      190.92     17.96 o 
 -11   3   4      231.76      215.68     17.80 o 
 -10   3   4        3.35        2.62     10.48 o 
  -9   3   4       20.80       28.35     13.03 o 
  -8   3   4        0.65        7.42      8.33 o 
  -7   3   4      385.79      304.47     15.30 o 
  -6   3   4     2577.80     2668.58     57.44 o 
  -5   3   4      480.49      386.84     23.41 o 
  -4   3   4     2418.76     2366.76     28.63 o 
  -2   3   4      416.60      354.89     16.04 o 
  -1   3   4      492.38      513.44     36.09 o 
   0   3   4     1134.94     1228.73     18.40 o 
   1   3   4        1.88        1.97      5.56 o 
   4   3   4      474.92      547.77     31.28 o 
   5   3   4      680.01      706.17     37.69 o 
   6   3   4     1679.92     1674.20     52.53 o 
   7   3   4      169.46      180.45     26.87 o 
   8   3   4      285.15      237.80     31.28 o 
   9   3   4       75.69      157.60     29.67 o 
  10   3   4       23.62       42.91     26.87 o 
 -13   4   4        8.54        6.93     14.02 o 
 -12   4   4       63.57       72.62     14.43 o 
 -11   4   4       12.29       18.25     11.34 o 
 -10   4   4       89.78       89.75     13.61 o 
  -9   4   4        1.48       15.87      9.78 o 
  -8   4   4      601.97      486.31     18.71 o 
  -7   4   4      228.58      232.91     13.63 o 
  -6   4   4      273.81      238.12     14.10 o 
  -5   4   4      900.11      864.79     47.97 o 
  -4   4   4       25.34       34.85      8.42 o 
  -3   4   4      168.56      415.46     15.21 o 
  -2   4   4     2792.97     2944.84    185.06 o 
  -1   4   4      159.30      117.09      8.56 o 
   0   4   4        0.55      111.07      8.77 o 
   1   4   4      495.27      422.11     14.35 o 
   2   4   4      835.87      748.57     47.72 o 
   3   4   4      526.51      534.75     19.45 o 
   4   4   4       38.44       41.70     16.44 o 
   5   4   4      211.91      222.16     24.86 o 
   6   4   4       46.14       40.10     22.86 o 
   7   4   4       14.22       17.64     21.25 o 
   8   4   4       22.09        9.22     24.46 o 
   9   4   4      285.34      260.65     33.68 o 
  10   4   4      130.45      148.77     31.68 o 
 -13   5   4      164.79      153.30     18.37 o 
 -12   5   4       21.31       18.49     13.18 o 
 -11   5   4       63.25       39.95     13.13 o 
 -10   5   4        3.04       -5.06     10.63 o 
  -9   5   4      107.75      113.78     16.84 o 
  -8   5   4       21.44        5.29      8.93 o 
  -7   5   4      878.62      779.95     20.13 o 
  -6   5   4      567.58      508.22     14.97 o 
  -5   5   4     3043.51     2921.76     46.42 o 
  -4   5   4    10009.62    10155.70     56.86 o 
  -3   5   4      421.28      437.72     11.93 o 
  -2   5   4     1745.57     1733.67     23.38 o 
  -1   5   4      820.66      743.21     29.27 o 
   0   5   4      743.85     1076.12     20.49 o 
   1   5   4      200.28      261.57     18.65 o 
   2   5   4      513.83      659.71     32.08 o 
   3   5   4      112.66      352.30     20.45 o 
   4   5   4      585.12      603.51     34.09 o 
   5   5   4        7.06       11.23     20.85 o 
   6   5   4      142.51      239.40     30.08 o 
   7   5   4       83.62       92.63     26.47 o 
   8   5   4        1.12      -13.23     22.86 o 
   9   5   4       85.34      141.55     32.08 o 
 -13   6   4       11.12       12.59     14.45 o 
 -12   6   4      111.43      144.54     17.42 o 
 -11   6   4       43.05       34.17     13.01 o 
 -10   6   4       43.39       31.20     14.64 o 
  -9   6   4        1.63       38.70     11.20 o 
  -8   6   4      533.09      466.63     19.71 o 
  -7   6   4     1279.95     1235.19     20.24 o 
  -6   6   4     3675.16     3756.04     33.71 o 
  -5   6   4     1438.91     1438.79     21.00 o 
  -4   6   4      404.34      364.80     15.00 o 
  -3   6   4       24.03       54.58      7.02 o 
  -2   6   4       29.65       25.36      6.23 o 
  -1   6   4      192.27      195.54     10.38 o 
   0   6   4     1413.94     1711.68     27.96 o 
   1   6   4      272.26      418.99     51.73 o 
   2   6   4     2988.11     2957.21     63.16 o 
   3   6   4     1790.82     1778.41     31.85 o 
   4   6   4      901.51      792.79     38.10 o 
   5   6   4        3.51       16.04     21.65 o 
   6   6   4       53.76       90.63     26.07 o 
   7   6   4        0.74      -10.43     24.86 o 
   8   6   4        0.05      -22.06     24.46 o 
   9   6   4        2.11       -9.22     26.87 o 
 -13   7   4       91.20      100.22     32.48 o 
 -12   7   4      125.30      158.05     18.69 o 
 -11   7   4       15.98       15.92     13.32 o 
 -10   7   4       47.21       70.85     14.17 o 
  -9   7   4        4.01        6.74     10.56 o 
  -8   7   4       15.19       12.54     10.06 o 
  -7   7   4      161.41      147.15     10.88 o 
  -6   7   4     1361.93     1399.33     22.40 o 
  -5   7   4      434.43      431.22     14.42 o 
  -4   7   4       70.79       62.81      8.29 o 
  -3   7   4       38.38       56.82      7.70 o 
  -2   7   4      220.16      210.33     11.18 o 
  -1   7   4      299.90      279.65     15.24 o 
   0   7   4      279.55      507.57     24.03 o 
   1   7   4      132.34      151.85     13.73 o 
   2   7   4      710.33      805.14     24.06 o 
   3   7   4      576.33      683.43     25.00 o 
   4   7   4       10.49       22.06     20.85 o 
   5   7   4       10.91       13.63     21.65 o 
   6   7   4        0.49      103.86     29.27 o 
   7   7   4      164.90      140.75     31.28 o 
   8   7   4       93.09       73.38     29.67 o 
 -12   8   4      820.69      797.04     48.32 o 
 -11   8   4        8.83        3.81     13.18 o 
 -10   8   4       71.63       46.43     13.82 o 
  -9   8   4      334.17      281.74     21.25 o 
  -8   8   4      833.15      769.19     24.66 o 
  -7   8   4      804.88      819.15     19.95 o 
  -6   8   4      905.42     1150.89     23.06 o 
  -5   8   4       45.65       45.71     16.44 o 
  -4   8   4      160.99      134.31     22.02 o 
  -3   8   4        2.26        5.10      7.08 o 
  -2   8   4       92.93      106.75      9.75 o 
  -1   8   4       40.83       35.42     10.63 o 
   0   8   4      749.31      747.12     18.33 o 
   1   8   4      287.63      398.86     55.94 o 
   2   8   4      780.08      835.73     44.71 o 
   3   8   4      437.20      408.51     23.51 o 
   4   8   4       18.84       24.46     21.25 o 
   5   8   4      259.13      284.71     33.68 o 
   6   8   4       69.47       49.72     28.47 o 
   7   8   4       91.51       66.17     27.67 o 
 -12   9   4      170.93      202.97     21.55 o 
 -11   9   4        1.26       -1.03     14.17 o 
 -10   9   4      164.32      170.11     17.80 o 
  -9   9   4      115.91      142.69     16.26 o 
  -8   9   4      153.80      186.58     16.14 o 
  -7   9   4       59.98       62.60     10.25 o 
  -6   9   4       13.36        4.75      8.41 o 
  -5   9   4        2.23        1.06      7.98 o 
  -4   9   4        6.08        1.48      7.72 o 
  -3   9   4      190.25      200.73     15.65 o 
  -2   9   4      618.88      584.88     17.55 o 
  -1   9   4      253.97      263.32     15.17 o 
   0   9   4      548.00      511.40     17.74 o 
   1   9   4     1327.35     1284.15     41.30 o 
   2   9   4      904.16      910.60     27.88 o 
   3   9   4      228.85      255.51     21.40 o 
   4   9   4      413.26      369.33     35.29 o 
   5   9   4       26.76       23.66     25.66 o 
   6   9   4       17.93       35.69     28.07 o 
   7   9   4       30.99       24.46     29.67 o 
 -11  10   4       29.69       29.86     22.86 o 
 -10  10   4       55.87       49.88     15.58 o 
  -9  10   4      106.97       92.71     16.04 o 
  -8  10   4        8.13        4.50      9.61 o 
  -7  10   4       18.30        4.34      9.29 o 
  -6  10   4      253.10      266.40     15.21 o 
  -5  10   4      735.71      636.69     18.99 o 
  -4  10   4      991.61      924.88     31.63 o 
  -3  10   4     2093.60     1893.06     34.62 o 
  -2  10   4        0.78        0.02      8.78 o 
  -1  10   4        0.94       -1.25      9.48 o 
   0  10   4        0.02       12.62     10.00 o 
   1  10   4        9.32       -4.71     14.44 o 
   2  10   4       45.99       47.98     15.17 o 
   3  10   4       19.81       70.18     26.47 o 
   4  10   4       82.74       66.57     26.47 o 
   5  10   4      180.42      172.83     34.49 o 
   6  10   4       22.97       35.29     32.48 o 
 -10  11   4       44.22       36.63     15.53 o 
  -9  11   4      233.36      238.10     24.06 o 
  -8  11   4      140.26      148.14     14.09 o 
  -7  11   4      270.30      237.67     15.58 o 
  -6  11   4      492.24      582.33     32.62 o 
  -5  11   4      950.29      892.30     28.18 o 
  -4  11   4        4.52        0.67      9.38 o 
  -3  11   4       49.39       55.93     10.89 o 
  -2  11   4       11.08        7.87     13.03 o 
  -1  11   4      258.09      238.52     16.47 o 
   0  11   4      177.02      194.64     15.58 o 
   1  11   4       93.83       93.08     15.93 o 
   2  11   4       62.16       55.44     17.01 o 
   3  11   4      322.42      313.59     35.69 o 
   4  11   4       86.81       54.14     28.07 o 
   5  11   4        1.75       -8.02     28.87 o 
  -9  12   4        0.04       -4.85     13.97 o 
  -8  12   4        5.70        8.24     13.39 o 
  -7  12   4       39.22       25.87     14.13 o 
  -6  12   4       30.05       34.53     11.33 o 
  -5  12   4       78.08       74.41     12.91 o 
  -4  12   4       64.62       61.34     12.57 o 
  -3  12   4        2.04        5.78     10.01 o 
  -2  12   4       25.00       18.45     12.57 o 
  -1  12   4       11.82       -2.06     11.65 o 
   0  12   4       66.67       73.87     13.72 o 
   1  12   4      130.96      110.93     18.97 o 
   2  12   4        2.75       -1.83     17.23 o 
   3  12   4       53.03       66.57     30.08 o 
  -7  13   4      220.85      223.89     18.46 o 
  -6  13   4       86.31       88.07     13.92 o 
  -5  13   4       40.87       34.34     12.05 o 
  -4  13   4       39.66       39.11     17.27 o 
  -3  13   4      255.11      236.43     22.66 o 
  -2  13   4       19.68       15.46     12.72 o 
  -1  13   4        3.21       -5.32     12.88 o 
   0  13   4        0.57       31.43     26.41 o 
   1  13   4        5.28       -5.61     24.06 o 
  -5  14   4      106.44      121.22     21.66 o 
  -4  14   4       40.77       26.06     18.57 o 
  -3  14   4        3.29       -5.43     17.30 o 
  -2  14   4       65.64       73.80     18.99 o 
  -3 -15   5       41.29       21.99     17.34 o 
  -2 -15   5      204.67      215.25     22.32 o 
  -1 -15   5        5.79       14.83     16.38 o 
   0 -15   5        2.35       -9.82     15.24 o 
   1 -15   5       10.81        6.66     15.81 o 
   2 -15   5       66.77       94.26     18.55 o 
   3 -15   5       12.41        4.27     15.76 o 
  -5 -14   5       16.39        4.55     15.80 o 
  -4 -14   5        2.43       13.26     16.16 o 
  -3 -14   5      179.80      182.80     27.07 o 
  -2 -14   5      138.42      106.77     17.91 o 
  -1 -14   5      115.98      105.30     17.80 o 
   0 -14   5      337.15      328.78     23.08 o 
   1 -14   5      319.42      319.91     22.07 o 
   2 -14   5      116.51      128.58     26.07 o 
   3 -14   5      121.17      128.45     23.06 o 
   4 -14   5      167.52      205.76     27.87 o 
   5 -14   5        7.10       22.02     18.25 o 
  -7 -13   5       21.43       38.50     29.27 o 
  -6 -13   5        1.75        7.70     15.98 o 
  -5 -13   5       77.52       86.89     16.76 o 
  -4 -13   5      231.79      265.52     34.09 o 
  -3 -13   5      249.04      224.76     20.02 o 
  -2 -13   5      182.63      172.33     18.09 o 
  -1 -13   5      135.54      166.40     18.27 o 
   0 -13   5      124.27      103.28     16.42 o 
   1 -13   5       25.84       22.64     16.84 o 
   2 -13   5      383.26      326.90     21.09 o 
   3 -13   5       10.83        5.21     13.61 o 
   4 -13   5      121.79      133.08     17.29 o 
   5 -13   5       61.12       91.93     16.54 o 
   6 -13   5      230.72      241.46     21.81 o 
   7 -13   5       69.72       85.41     25.66 o 
  -8 -12   5       61.76       34.09     29.27 o 
  -7 -12   5       35.75       12.83     25.66 o 
  -6 -12   5      207.43      216.41     20.65 o 
  -4 -12   5       18.90       42.89     14.45 o 
  -3 -12   5      491.32      448.27     23.17 o 
  -2 -12   5        9.41        3.40     12.84 o 
  -1 -12   5      408.17      399.60     21.24 o 
   0 -12   5      784.43      747.29     25.32 o 
   1 -12   5     1376.53     1233.89     52.93 o 
   2 -12   5       14.29       48.25     13.16 o 
   3 -12   5       12.91       10.80     12.88 o 
   4 -12   5       42.92       58.93     15.24 o 
   5 -12   5      271.13      269.79     21.41 o 
   6 -12   5        4.24        0.31     14.88 o 
   7 -12   5        4.30       25.66     22.46 o 
   8 -12   5       44.33       39.30     24.86 o 
  -9 -11   5       76.39       37.29     28.47 o 
  -8 -11   5       84.81       69.37     27.27 o 
  -7 -11   5       17.00       13.23     24.46 o 
  -6 -11   5      142.30      148.87     17.24 o 
  -5 -11   5        0.03       -3.43     11.93 o 
  -4 -11   5     1205.55     1179.78     30.20 o 
  -3 -11   5       22.43       18.01     12.72 o 
  -2 -11   5      222.79      228.07     17.68 o 
  -1 -11   5        4.47       11.33     11.58 o 
   0 -11   5      108.14       84.90     14.10 o 
   1 -11   5      453.84      417.65     21.69 o 
   2 -11   5      512.50      501.51     25.66 o 
   3 -11   5       34.34       29.21     12.60 o 
   4 -11   5        3.81        5.36     11.70 o 
   5 -11   5        4.56        3.02     12.90 o 
   6 -11   5       33.83       25.38     13.89 o 
   7 -11   5      116.81      177.24     26.87 o 
   8 -11   5      490.86      461.16     36.49 o 
 -10 -10   5        0.27       32.08     29.27 o 
  -9 -10   5       23.74        8.02     25.26 o 
  -8 -10   5      164.38      158.00     29.27 o 
  -7 -10   5      372.06      289.53     34.49 o 
  -6 -10   5      160.16      156.04     16.07 o 
  -5 -10   5     1090.44     1062.90     28.03 o 
  -4 -10   5       16.83       70.09     13.43 o 
  -3 -10   5        1.38        3.13     11.08 o 
  -2 -10   5       10.63       22.95     11.02 o 
  -1 -10   5        5.72       97.75     25.06 o 
   0 -10   5       40.59       38.82     12.05 o 
   1 -10   5       48.63       60.68     13.01 o 
   2 -10   5       35.02       89.59     13.58 o 
   3 -10   5      165.60      170.81     16.21 o 
   4 -10   5       72.21       39.27     12.61 o 
   5 -10   5      581.02      591.00     26.47 o 
   6 -10   5      926.17      913.59     26.90 o 
   7 -10   5       14.90       20.45     20.45 o 
   8 -10   5      131.83      125.51     24.46 o 
 -10  -9   5       10.31      106.27     28.07 o 
  -9  -9   5      295.02      275.49     34.49 o 
  -8  -9   5      210.28      211.33     30.88 o 
  -7  -9   5       39.14       94.24     25.26 o 
  -6  -9   5     1408.35     1386.09     30.16 o 
  -5  -9   5      487.66      438.09     20.50 o 
  -4  -9   5       35.83       61.43     12.04 o 
  -3  -9   5       55.71       68.47     14.64 o 
  -2  -9   5       46.19       46.88     10.67 o 
  -1  -9   5       84.40      139.56     14.04 o 
   0  -9   5      182.36      168.61     14.03 o 
   1  -9   5     2530.90     2401.35     45.92 o 
   2  -9   5     1017.05      994.75     55.74 o 
   3  -9   5      708.67      642.62     22.27 o 
   4  -9   5     1285.49     1316.21     28.86 o 
   5  -9   5      588.29      559.70     21.91 o 
   6  -9   5        2.67        3.79     11.70 o 
   7  -9   5      149.87      219.75     27.27 o 
   8  -9   5      320.51      353.29     32.48 o 
 -11  -8   5        4.15       27.67     25.66 o 
 -10  -8   5       21.07       42.11     24.06 o 
  -9  -8   5        9.35        3.21     21.65 o 
  -8  -8   5      242.50      210.13     29.67 o 
  -7  -8   5      262.06      250.23     28.87 o 
  -6  -8   5      241.90      231.81     25.26 o 
  -5  -8   5     1053.81     1057.68     35.49 o 
  -4  -8   5      447.12      525.76     19.26 o 
  -3  -8   5      517.30      376.13     17.01 o 
  -2  -8   5      512.61      503.50     42.71 o 
  -1  -8   5      759.69      613.72     21.85 o 
   0  -8   5     1555.11     1557.29     52.93 o 
   1  -8   5      113.99      202.34     28.07 o 
   2  -8   5      140.33      488.42     26.07 o 
   3  -8   5       18.34       18.83     10.12 o 
   4  -8   5      166.67      207.80     12.43 o 
   5  -8   5        8.65       46.26     12.33 o 
   6  -8   5     1166.17     1104.36     39.10 o 
   7  -8   5      509.88      537.02     22.51 o 
   8  -8   5      273.64      309.81     20.98 o 
   9  -8   5       75.27      100.25     23.26 o 
  10  -8   5       44.53       68.57     24.46 o 
 -12  -7   5        2.88       13.23     25.66 o 
 -11  -7   5       25.71       47.32     25.26 o 
 -10  -7   5      204.45      189.68     29.27 o 
  -9  -7   5      161.51      168.02     26.47 o 
  -8  -7   5       41.84       45.31     21.25 o 
  -7  -7   5     1105.26     1563.73     30.88 o 
  -6  -7   5     1734.62     1641.29     36.96 o 
  -5  -7   5      327.59      387.11     42.19 o 
  -4  -7   5       40.84       26.76      8.83 o 
  -3  -7   5       93.45       72.18     14.04 o 
  -2  -7   5      849.58      904.58     21.22 o 
  -1  -7   5       12.53      141.29     54.94 o 
   0  -7   5      801.10      721.69     50.13 o 
   1  -7   5     1619.88     1546.62     26.74 o 
   2  -7   5     2095.84     2077.77     37.84 o 
   3  -7   5     1107.51     1045.52     33.44 o 
   4  -7   5        0.56       -2.99      7.15 o 
   5  -7   5      745.77      699.24     16.84 o 
   6  -7   5      156.67      165.37     15.69 o 
   7  -7   5       17.37       46.00     13.18 o 
   8  -7   5        4.67        3.10     12.47 o 
   9  -7   5       96.80       93.84     23.26 o 
  10  -7   5       71.98      102.26     25.66 o 
 -12  -6   5      133.51      140.52     20.09 o 
 -11  -6   5      173.32      177.33     19.37 o 
 -10  -6   5      238.40      236.09     19.75 o 
  -9  -6   5      817.90      711.83     27.27 o 
  -8  -6   5       18.64       11.31     11.56 o 
  -7  -6   5       39.65       39.00     11.46 o 
  -6  -6   5       87.36       89.10      9.19 o 
  -5  -6   5       12.95       26.21     10.24 o 
  -4  -6   5       14.84       83.53      9.54 o 
  -3  -6   5     1476.05     1443.80     24.21 o 
  -2  -6   5      332.36      337.35     21.25 o 
  -1  -6   5     1570.22     1429.90     23.51 o 
   0  -6   5      466.75      430.45     16.21 o 
   1  -6   5     5027.36     5512.03    227.46 o 
   2  -6   5       38.95       57.67     14.07 o 
   3  -6   5      100.47       93.89      8.02 o 
   4  -6   5      208.85      212.01     25.40 o 
   5  -6   5        6.92       46.03     18.88 o 
   6  -6   5      589.95      575.61     22.07 o 
   7  -6   5      336.90      360.88     20.13 o 
   8  -6   5       27.76       37.49     17.84 o 
   9  -6   5       57.68       69.37     21.65 o 
  10  -6   5        9.91       57.74     22.46 o 
 -13  -5   5      158.87      148.37     28.47 o 
 -12  -5   5       59.23       66.91     16.18 o 
 -11  -5   5       12.29       18.12     16.04 o 
 -10  -5   5       44.67      134.68     16.10 o 
  -9  -5   5       15.11       28.85     13.03 o 
  -8  -5   5       57.66       31.80     15.44 o 
  -7  -5   5      230.58      381.14     17.87 o 
  -6  -5   5      249.57      271.23     27.35 o 
  -5  -5   5        4.14      -12.03     12.03 o 
  -4  -5   5      278.83      269.54     13.00 o 
  -3  -5   5     2055.20     2137.79     27.75 o 
  -2  -5   5     2395.12     2332.43     28.49 o 
  -1  -5   5      158.27      396.20     65.56 o 
   0  -5   5        7.85        2.18      6.94 o 
   1  -5   5        0.32       -2.97      7.16 o 
   2  -5   5      124.51      145.79      9.26 o 
   3  -5   5      268.33      189.91     10.08 o 
   4  -5   5      360.65      324.31     11.95 o 
   5  -5   5     1300.24     1308.55     19.58 o 
   6  -5   5      346.38      316.20     18.85 o 
   7  -5   5       77.07       52.73     13.61 o 
   8  -5   5       32.55       27.06     13.13 o 
   9  -5   5       12.76       18.05     19.65 o 
  10  -5   5        3.59       -4.81     20.85 o 
 -13  -4   5        0.40       12.62     16.44 o 
 -12  -4   5      107.57       92.05     27.27 o 
 -11  -4   5      238.89      254.06     20.36 o 
 -10  -4   5      175.08      161.31     16.37 o 
  -9  -4   5      897.72      810.88     25.18 o 
  -8  -4   5       23.61       15.58     10.41 o 
  -7  -4   5      131.99      144.53     12.61 o 
  -6  -4   5        7.00        2.13      5.48 o 
  -5  -4   5       94.04       76.24      7.01 o 
  -4  -4   5     1265.10     1796.22     35.85 o 
  -3  -4   5     6569.96     6850.52     50.53 o 
  -2  -4   5      383.82      311.00     12.62 o 
  -1  -4   5     1124.97     1010.08     21.85 o 
   0  -4   5      658.39      619.48     10.87 o 
   1  -4   5      607.73      629.70     18.27 o 
   2  -4   5      104.03       91.31     22.18 o 
   3  -4   5      662.51      693.01     13.16 o 
   4  -4   5      108.15       70.66     11.62 o 
   5  -4   5        0.03        8.13     12.63 o 
   6  -4   5      291.76      243.09     18.29 o 
   7  -4   5       12.27       -8.11     12.03 o 
   8  -4   5        0.28       10.61     12.96 o 
   9  -4   5        1.22       24.86     20.05 o 
  10  -4   5       77.47      115.09     24.86 o 
 -13  -3   5      102.55       75.32     17.68 o 
 -12  -3   5       65.46       42.19     22.46 o 
 -11  -3   5       21.53        2.85     12.84 o 
 -10  -3   5        5.29       35.29     13.03 o 
  -9  -3   5      268.42      259.67     38.50 o 
  -8  -3   5       35.27       64.30     23.86 o 
  -7  -3   5       45.21       35.08     10.06 o 
  -6  -3   5      905.98      846.28     24.46 o 
  -5  -3   5     9230.67     9318.00     68.77 o 
  -4  -3   5     1033.29      987.27     13.51 o 
  -3  -3   5      673.85      588.01     13.93 o 
  -2  -3   5      960.41     1090.47    109.20 o 
  -1  -3   5      138.91      266.27     17.64 o 
   0  -3   5        1.95        8.89      4.22 o 
   1  -3   5      845.98      854.09     12.82 o 
   2  -3   5     2386.50     2478.53     46.32 o 
   3  -3   5      185.41      170.11     14.84 o 
   4  -3   5     1171.44     1219.51     36.69 o 
   5  -3   5      582.68      529.08     45.11 o 
   6  -3   5      816.83      796.32     25.32 o 
   7  -3   5       69.10      151.85     33.28 o 
   8  -3   5        0.20        7.61     13.25 o 
   9  -3   5       71.59       77.39     22.86 o 
  10  -3   5       58.71       73.79     25.26 o 
  11  -3   5      236.34      230.58     32.88 o 
 -13  -2   5        1.94       48.38     16.42 o 
 -12  -2   5      118.02      124.97     16.86 o 
 -11  -2   5      347.34      329.92     21.26 o 
 -10  -2   5       55.51       56.30     13.45 o 
  -9  -2   5       27.74        7.69     11.05 o 
  -8  -2   5      180.51      188.52     32.88 o 
  -7  -2   5      529.19      525.29     18.78 o 
  -6  -2   5       47.67       26.47      8.45 o 
  -5  -2   5       56.95       39.71      6.62 o 
  -4  -2   5       27.67       52.60      5.12 o 
  -3  -2   5     4639.86     4272.72     27.78 o 
  -2  -2   5     1305.29     1383.17     29.14 o 
  -1  -2   5     1269.94     1278.83    111.88 o 
   0  -2   5       47.56       51.47      5.39 o 
   1  -2   5        8.41        0.00      7.62 o 
   2  -2   5      380.27      338.05     18.85 o 
   3  -2   5     3363.69     3525.64     53.73 o 
   4  -2   5      314.17      289.12     22.46 o 
   5  -2   5      223.06      214.14     25.66 o 
   6  -2   5       11.09        8.42     18.45 o 
   7  -2   5      751.47      728.23     26.01 o 
   8  -2   5       43.47       39.87     15.45 o 
   9  -2   5       40.59       24.86     21.65 o 
  10  -2   5       34.42       59.75     25.26 o 
 -13  -1   5       86.45       83.26     16.16 o 
 -12  -1   5       15.10       23.85     13.03 o 
 -11  -1   5      237.79      251.37     21.45 o 
 -10  -1   5        8.01       17.48     12.05 o 
  -9  -1   5      599.62      646.64     22.82 o 
  -8  -1   5      764.87      797.70     71.18 o 
  -7  -1   5      134.45      146.22     12.44 o 
  -6  -1   5      329.34      330.57     14.39 o 
  -5  -1   5      816.41      912.95     20.65 o 
  -4  -1   5        0.72       11.70      4.45 o 
  -3  -1   5      273.97      262.36     14.64 o 
  -2  -1   5     1704.76     1561.37     21.65 o 
  -1  -1   5      114.67      128.86      8.21 o 
   0  -1   5     1051.92     1011.16     14.54 o 
   1  -1   5        6.80       18.05      8.82 o 
   2  -1   5      161.96      200.50     18.05 o 
   3  -1   5       51.14       56.14     14.84 o 
   4  -1   5     1050.98     1225.87     37.69 o 
   5  -1   5        8.94       27.27     16.44 o 
   6  -1   5      787.36      744.67     38.10 o 
   7  -1   5        9.02       -7.62     20.85 o 
   8  -1   5       26.94       20.45     22.06 o 
  10  -1   5        0.16       -3.61     22.86 o 
 -14   0   5        3.05       18.85     22.06 o 
 -13   0   5       17.54       28.76     14.71 o 
 -12   0   5       23.84        9.61     12.62 o 
 -11   0   5      129.25      102.25     14.87 o 
 -10   0   5      148.49      132.54     15.31 o 
  -9   0   5     2950.57     2961.84     54.74 o 
  -8   0   5     1652.05     1675.65     30.89 o 
  -7   0   5       16.52       14.78      7.99 o 
  -6   0   5       27.39       26.51      7.64 o 
  -5   0   5      367.46      417.03     14.50 o 
  -4   0   5      251.38      229.03     17.04 o 
  -3   0   5     1179.03     1137.95     27.47 o 
  -2   0   5      311.37      491.08     98.25 o 
  -1   0   5     1915.53     1939.66     29.27 o 
   0   0   5      634.68      731.22     12.76 o 
   1   0   5      303.20      348.47     18.45 o 
   2   0   5     1392.29     1797.71     36.49 o 
   3   0   5      212.88      189.27     21.65 o 
   4   0   5      313.54      316.79     25.66 o 
   5   0   5      513.56      530.13     32.08 o 
   6   0   5       48.11       40.10     20.05 o 
   7   0   5       51.97       44.11     22.86 o 
   8   0   5      293.02      243.81     30.08 o 
   9   0   5      195.02      182.86     30.08 o 
  10   0   5      205.13      253.44     34.09 o 
 -14   1   5      136.01      168.10     20.77 o 
 -13   1   5       64.63       96.16     16.87 o 
 -12   1   5        0.97        2.41     16.84 o 
 -11   1   5        5.85       12.43     11.20 o 
 -10   1   5       52.31       68.09     12.60 o 
  -9   1   5      319.38      255.14     31.68 o 
  -8   1   5      910.79      865.66     27.07 o 
  -7   1   5        1.09       13.77      7.79 o 
  -6   1   5       15.15       13.75      7.19 o 
  -5   1   5       36.22       30.40      7.31 o 
  -4   1   5       79.77       87.74      8.21 o 
  -3   1   5       57.17       45.71     10.03 o 
  -2   1   5     2950.00     2802.71     41.50 o 
  -1   1   5     3650.13     3645.74     30.99 o 
   0   1   5        0.65        4.17      4.00 o 
   1   1   5      919.46     1102.77     29.67 o 
   2   1   5      450.32      443.51     24.46 o 
   3   1   5       69.86       67.37     14.44 o 
   4   1   5       31.51       74.19     16.04 o 
   6   1   5      525.17      496.04     33.68 o 
   7   1   5      363.55      374.14     35.29 o 
   8   1   5      234.36      205.31     29.67 o 
   9   1   5      159.81      147.97     29.27 o 
  10   1   5      156.80      158.00     32.48 o 
 -14   2   5        6.51       12.22     15.30 o 
 -13   2   5      147.33      162.72     18.56 o 
 -12   2   5       16.04       21.18     13.23 o 
 -11   2   5        0.54        1.12     10.73 o 
 -10   2   5      157.63      135.34     14.88 o 
  -9   2   5      116.15      128.32     19.65 o 
  -8   2   5      183.26      194.89     20.05 o 
  -7   2   5      119.98      217.75     19.65 o 
  -6   2   5       12.17        7.22      8.82 o 
  -5   2   5      673.61      639.11     39.90 o 
  -4   2   5      329.41      416.39     61.75 o 
  -3   2   5     2250.87     2421.83     71.78 o 
  -2   2   5      251.34      265.62     11.02 o 
  -1   2   5        0.08       10.83      6.42 o 
   0   2   5     3389.52     3435.18     30.13 o 
   1   2   5     3328.91     3305.75     33.68 o 
   2   2   5       10.48       11.23     12.83 o 
   3   2   5      122.85      122.31     18.05 o 
   4   2   5      431.21      456.34     30.88 o 
   5   2   5      463.56      503.26     34.09 o 
   6   2   5      412.84      442.71     36.49 o 
   7   2   5      327.21      263.86     32.48 o 
   8   2   5       21.90       16.84     24.46 o 
   9   2   5        0.21        2.41     24.86 o 
  10   2   5       18.40       44.91     28.87 o 
 -14   3   5       11.70       32.68     15.87 o 
 -13   3   5        7.55       18.80     14.60 o 
 -12   3   5        0.52        1.83     12.31 o 
 -11   3   5       97.40      118.47     29.27 o 
 -10   3   5        0.41       16.44     11.06 o 
  -9   3   5      159.71      171.91     14.87 o 
  -8   3   5      172.33      171.83     14.60 o 
  -7   3   5       63.28      108.79     10.91 o 
  -6   3   5      154.61      172.10     12.88 o 
  -5   3   5      176.25      178.01     12.43 o 
  -4   3   5     3116.60     3585.76     37.53 o 
  -3   3   5     3491.61     3605.53     75.39 o 
  -2   3   5     7003.68     6927.85    171.83 o 
  -1   3   5     2084.14     1974.69     24.66 o 
   0   3   5     9542.62     9493.23    243.61 o 
   1   3   5     7497.37     8575.62     56.94 o 
   2   3   5      587.03      572.27     29.87 o 
   3   3   5      132.61      128.72     19.25 o 
   4   3   5        0.49       -7.62     16.04 o 
   6   3   5        3.29       14.84     20.85 o 
   7   3   5      379.36      425.07     34.89 o 
   8   3   5      336.48      334.44     37.29 o 
   9   3   5       26.47       -5.21     24.86 o 
 -13   4   5      160.61      181.65     19.54 o 
 -12   4   5       10.04       16.47     13.43 o 
 -11   4   5       43.69       50.75     13.03 o 
 -10   4   5      135.45      135.60     14.88 o 
  -9   4   5      133.87      130.32     14.30 o 
  -8   4   5       17.14       18.28      9.47 o 
  -7   4   5      127.88      142.21     12.18 o 
  -6   4   5      189.14      206.56     22.06 o 
  -5   4   5     7521.85     7450.99    119.50 o 
  -4   4   5       10.28       35.51      7.51 o 
  -3   4   5      179.81      152.89     11.62 o 
  -2   4   5     1282.98     1420.28     44.51 o 
  -1   4   5      867.36     1015.51     19.63 o 
   0   4   5     1283.12     1251.74     24.26 o 
   2   4   5      645.23     1007.26     21.29 o 
   3   4   5      660.29      555.79     32.08 o 
   4   4   5      389.91      428.67     31.28 o 
   5   4   5     1042.97     1074.29     44.91 o 
   6   4   5      216.40      187.67     28.47 o 
   7   4   5      181.85      194.89     30.88 o 
   8   4   5      114.64      136.34     28.87 o 
   9   4   5        0.83      -16.84     25.26 o 
 -13   5   5        0.02       18.65     14.71 o 
 -12   5   5      100.98      105.85     16.72 o 
 -11   5   5        1.25        7.92     12.62 o 
 -10   5   5       44.06       53.41     15.24 o 
  -9   5   5      328.99      325.43     20.65 o 
  -8   5   5      343.63      319.97     22.66 o 
  -7   5   5     1266.01     1177.56     19.30 o 
  -6   5   5     4239.03     4203.70     35.50 o 
  -5   5   5      427.51      479.42     13.28 o 
  -4   5   5      742.55      638.70     20.05 o 
  -3   5   5     2327.30     2244.34     30.46 o 
  -2   5   5      195.36      267.26     75.19 o 
  -1   5   5     1072.53      933.14     27.27 o 
   0   5   5      393.54      305.64     14.25 o 
   1   5   5      644.62      608.14     18.11 o 
   2   5   5     2043.97     2025.74     30.73 o 
   3   5   5       22.92       14.84     18.85 o 
   4   5   5      228.95      456.34     33.68 o 
   5   5   5        1.85       29.27     22.06 o 
   6   5   5      110.31       85.41     26.07 o 
   7   5   5        6.12      -12.43     23.26 o 
   8   5   5        2.32      -11.23     25.26 o 
   9   5   5       32.68       36.49     29.67 o 
 -13   6   5       22.13       22.46     15.60 o 
 -12   6   5       10.15        6.42     13.61 o 
 -11   6   5      147.51      130.44     24.06 o 
 -10   6   5      488.78      442.93     21.69 o 
  -9   6   5       80.61       97.88     13.60 o 
  -8   6   5      503.20      508.26     20.69 o 
  -7   6   5       24.01       20.29      7.37 o 
  -6   6   5       91.69       99.04      9.93 o 
  -5   6   5     1302.80     1248.59     26.24 o 
  -4   6   5        5.09        4.11      6.40 o 
  -3   6   5       62.81       70.86     21.14 o 
  -2   6   5      686.90      699.00     38.70 o 
  -1   6   5      148.53      255.44     19.65 o 
   0   6   5       71.22       52.29      9.99 o 
   3   6   5       28.68       18.85     20.85 o 
   4   6   5       29.29       27.67     20.85 o 
   5   6   5       52.23      101.05     26.07 o 
   6   6   5       83.33       73.79     27.27 o 
   7   6   5      205.26      184.06     32.08 o 
   8   6   5       50.18       69.37     28.87 o 
 -13   7   5        7.01       37.32     17.14 o 
 -12   7   5      190.31      201.29     20.08 o 
 -11   7   5       17.79        8.82     13.01 o 
 -10   7   5       25.48       56.82     13.60 o 
  -9   7   5      181.81      157.91     29.47 o 
  -8   7   5     1311.90     1224.12     29.63 o 
  -7   7   5     3205.84     3158.55     34.08 o 
  -6   7   5     2040.31     1942.44     26.66 o 
  -5   7   5      659.29      672.15     31.49 o 
  -4   7   5      589.93      617.17     16.35 o 
  -3   7   5       73.81       86.36      9.10 o 
  -2   7   5        4.22        2.93      7.59 o 
  -1   7   5      421.02      383.26     17.70 o 
   0   7   5      475.72      465.54     19.51 o 
   1   7   5      232.00      237.70     25.26 o 
   2   7   5      470.15      478.48     22.19 o 
   3   7   5        2.52        0.80     20.85 o 
   4   7   5       45.64       31.28     21.65 o 
   5   7   5       50.29       -2.81     23.26 o 
   6   7   5       54.01       18.05     26.07 o 
   7   7   5       74.88       31.68     28.07 o 
 -12   8   5      383.31      392.94     24.10 o 
 -11   8   5      268.50      272.39     23.26 o 
 -10   8   5       90.51      128.37     18.45 o 
  -9   8   5      636.18      580.81     23.96 o 
  -8   8   5      585.80      529.59     22.38 o 
  -7   8   5      222.22      226.37     13.87 o 
  -6   8   5       83.71       69.39      9.91 o 
  -5   8   5       43.16       30.30      8.68 o 
  -4   8   5       62.75       60.77      9.28 o 
  -3   8   5      262.90      221.98     13.05 o 
  -2   8   5      552.42      498.07     15.82 o 
  -1   8   5      711.59      664.68     26.27 o 
   0   8   5       80.11       73.81     12.56 o 
   1   8   5      297.98      349.77     21.40 o 
   2   8   5      260.62      355.12     21.94 o 
   3   8   5       78.23       70.18     23.66 o 
   4   8   5      155.09      129.12     27.27 o 
   5   8   5        1.97        4.41     25.26 o 
   6   8   5      311.54      289.53     38.10 o 
   7   8   5       87.13       37.29     31.28 o 
 -11   9   5       55.73       30.45     14.71 o 
 -10   9   5       40.25       48.78     14.96 o 
  -9   9   5      203.68      206.52     18.94 o 
  -8   9   5      278.23      234.04     18.27 o 
  -7   9   5      268.51      243.36     17.00 o 
  -6   9   5      158.97      153.80     15.56 o 
  -5   9   5       10.70       27.60     10.79 o 
  -4   9   5      374.60      303.83     14.31 o 
  -3   9   5      288.68      255.83     14.65 o 
  -2   9   5       91.59      104.61     10.93 o 
  -1   9   5      106.86      112.07     14.60 o 
   0   9   5      251.94      220.66     17.12 o 
   2   9   5      152.73      162.43     17.52 o 
   3   9   5       17.59       -3.61     22.46 o 
   4   9   5       17.92       31.28     24.86 o 
   5   9   5      155.89      125.92     32.88 o 
   6   9   5       48.32       54.54     30.48 o 
 -11  10   5      229.85      194.89     30.88 o 
 -10  10   5      368.94      322.28     22.55 o 
  -9  10   5      763.99      693.99     34.49 o 
  -8  10   5      150.94      153.89     17.05 o 
  -7  10   5       35.12       91.33     11.48 o 
  -6  10   5        0.74        1.56      9.06 o 
  -5  10   5        0.02       -3.54      8.61 o 
  -4  10   5      410.70      572.59     18.95 o 
  -3  10   5      211.96      208.01     13.75 o 
  -2  10   5        4.41        1.74     12.62 o 
  -1  10   5       21.29       57.17     14.27 o 
   0  10   5        0.82       -4.82     12.75 o 
   1  10   5       79.62       91.40     15.74 o 
   2  10   5      163.08      183.66     29.27 o 
   3  10   5      282.02      295.14     35.29 o 
   4  10   5       10.48        5.61     25.66 o 
   5  10   5       10.49        6.02     30.48 o 
 -10  11   5       61.67       43.32     15.69 o 
  -9  11   5        0.96        1.95     13.68 o 
  -8  11   5        4.30       -3.37     12.54 o 
  -7  11   5        5.72        1.68     10.07 o 
  -6  11   5       12.60       12.46     10.26 o 
  -5  11   5     1221.69     1097.40     28.39 o 
  -4  11   5      163.79      151.60     13.74 o 
  -3  11   5       78.44       72.05     11.47 o 
  -2  11   5      360.14      383.97     18.67 o 
  -1  11   5       85.89      109.99     16.26 o 
   0  11   5       32.66       28.19     15.28 o 
   1  11   5      171.54      196.45     20.24 o 
   2  11   5      131.13      130.73     29.27 o 
   3  11   5       11.44       -0.80     26.07 o 
   4  11   5        5.89      -22.06     28.07 o 
  -9  12   5      243.86      200.93     20.72 o 
  -8  12   5        0.98       -2.72     13.68 o 
  -7  12   5        0.38       -3.77     11.54 o 
  -6  12   5        4.49       -1.98     10.65 o 
  -5  12   5       31.66       19.06     11.30 o 
  -4  12   5      341.65      373.21     20.45 o 
  -3  12   5      271.09      256.09     21.83 o 
  -2  12   5       18.90       19.38     12.47 o 
  -1  12   5        0.12       -6.74     14.60 o 
   0  12   5       12.82        3.31     16.70 o 
   1  12   5        1.12       -3.82     17.11 o 
   2  12   5        6.31        3.61     25.26 o 
  -7  13   5       22.06       14.88     12.69 o 
  -6  13   5        8.92        1.31     11.86 o 
  -5  13   5       81.81       51.75     13.10 o 
  -4  13   5       85.38       64.57     13.68 o 
  -3  13   5       50.97       48.30     14.48 o 
  -2  13   5       78.47      114.53     15.84 o 
  -1  13   5       67.52       70.72     18.71 o 
   0  13   5      121.76      113.07     21.62 o 
  -3 -15   6      312.49      288.42     32.28 o 
  -2 -15   6      122.88      129.92     20.04 o 
  -1 -15   6       42.26       22.95     17.14 o 
   0 -15   6      309.42      290.79     23.41 o 
   1 -15   6      269.95      265.64     22.88 o 
   2 -15   6      159.81      196.56     21.97 o 
   3 -15   6       52.04       65.78     22.46 o 
  -5 -14   6       45.39       41.35     16.78 o 
  -4 -14   6       35.62        5.36     15.79 o 
  -3 -14   6       42.00       55.83     17.07 o 
  -2 -14   6      207.55      211.46     20.89 o 
  -1 -14   6      729.65      681.13     28.08 o 
   0 -14   6      303.58      290.96     22.64 o 
   1 -14   6      171.27      155.78     18.25 o 
   2 -14   6      391.97      372.82     23.20 o 
   3 -14   6       28.71       43.51     16.38 o 
   4 -14   6        9.52        3.80     33.28 o 
   5 -14   6      100.44      106.01     18.29 o 
  -7 -13   6       33.55       21.65     27.27 o 
  -6 -13   6       53.47       55.38     16.47 o 
  -5 -13   6       16.58        8.99     14.81 o 
  -4 -13   6        8.15       10.05     14.16 o 
  -3 -13   6      278.92      311.66     22.49 o 
  -2 -13   6      107.62      131.86     17.07 o 
  -1 -13   6      184.82      180.07     18.84 o 
   0 -13   6      182.54      195.29     18.66 o 
   1 -13   6      113.21      141.16     17.58 o 
   2 -13   6       82.95       59.33     14.88 o 
   3 -13   6        2.65        9.03     21.05 o 
   4 -13   6      143.63      135.55     18.27 o 
   5 -13   6        4.83       19.98     16.13 o 
   6 -13   6        4.11       23.66     24.06 o 
  -8 -12   6       49.77       36.49     27.67 o 
  -7 -12   6        8.31       11.23     24.46 o 
  -6 -12   6       17.59       17.42     14.64 o 
  -5 -12   6      113.83      110.70     16.76 o 
  -4 -12   6        4.65        8.00     13.29 o 
  -3 -12   6     1469.43     1413.61     33.28 o 
  -2 -12   6     1357.04     1273.36     71.38 o 
  -1 -12   6      807.58      772.52     26.15 o 
   0 -12   6      314.59      297.97     19.92 o 
   1 -12   6      219.99      242.70     19.69 o 
   2 -12   6      429.36      429.25     22.68 o 
   3 -12   6        4.37       -1.05     13.03 o 
   4 -12   6        0.48        9.57     13.47 o 
   5 -12   6        9.14        0.24     14.02 o 
   6 -12   6       14.40       36.09     23.66 o 
   7 -12   6      224.64      253.03     31.68 o 
  -9 -11   6        1.67       26.47     27.27 o 
  -8 -11   6      118.65      124.31     28.47 o 
  -7 -11   6      192.12      194.89     31.28 o 
  -6 -11   6       17.63       41.21     13.68 o 
  -5 -11   6      212.54      194.21     17.91 o 
  -4 -11   6     1496.66     1523.26     41.10 o 
  -3 -11   6      405.43      415.69     21.28 o 
  -2 -11   6       49.88       55.19     12.84 o 
  -1 -11   6        2.12       -1.53     11.99 o 
   0 -11   6      257.13      217.46     18.56 o 
   1 -11   6      448.31      409.66     21.69 o 
   2 -11   6       83.75      106.56     16.64 o 
   3 -11   6        1.53      -11.64     11.64 o 
   4 -11   6      232.04      245.50     18.90 o 
   5 -11   6      303.84      270.36     20.98 o 
   6 -11   6      643.46      622.36     37.69 o 
   7 -11   6       19.39        5.21     21.65 o 
   8 -11   6      109.85      156.39     27.67 o 
 -10 -10   6       20.64       18.45     28.07 o 
  -9 -10   6      204.65      129.52     29.67 o 
  -8 -10   6      113.61       89.42     27.67 o 
  -7 -10   6       85.41      100.25     26.07 o 
  -6 -10   6       41.45       34.12     16.64 o 
  -5 -10   6       61.34       66.00     21.85 o 
  -4 -10   6       32.12       35.95     13.00 o 
  -3 -10   6      124.82      126.83     14.50 o 
  -2 -10   6      911.97      801.64     24.50 o 
  -1 -10   6      244.05      241.67     18.25 o 
   0 -10   6      275.05      234.76     18.27 o 
   1 -10   6     2011.77     1914.55     35.43 o 
   2 -10   6      542.99      491.75     22.10 o 
   3 -10   6       11.62        1.16     19.65 o 
   4 -10   6      156.13      125.29     15.44 o 
   5 -10   6        2.17       -1.42     11.99 o 
   6 -10   6       79.26       92.23     22.46 o 
   7 -10   6       62.92       49.72     22.46 o 
   8 -10   6       15.51       -0.40     20.85 o 
 -11  -9   6       36.11       57.34     29.67 o 
 -10  -9   6      184.72      186.07     31.68 o 
  -9  -9   6       58.08       79.80     26.87 o 
  -8  -9   6       32.84       -4.01     21.25 o 
  -7  -9   6       37.96       41.30     21.65 o 
  -6  -9   6      681.54      636.56     22.89 o 
  -5  -9   6      779.90      774.94     24.17 o 
  -4  -9   6      563.02      507.14     20.42 o 
  -3  -9   6       29.27       73.50     12.22 o 
  -2  -9   6      382.86      403.76     41.10 o 
  -1  -9   6      622.76      586.67     21.12 o 
   0  -9   6       47.93      148.81     14.27 o 
   1  -9   6       14.05       11.63     17.24 o 
   2  -9   6       85.77       65.14     12.68 o 
   3  -9   6       26.74       16.95     11.26 o 
   4  -9   6     1949.23     1882.38     34.14 o 
   5  -9   6      187.46      171.86     15.79 o 
   6  -9   6       61.21       84.21     22.46 o 
   7  -9   6       34.54       33.68     20.85 o 
   8  -9   6      171.49      172.43     26.87 o 
 -11  -8   6        0.13       37.69     25.66 o 
 -10  -8   6       12.52       10.83     22.46 o 
  -9  -8   6       80.50       67.77     24.06 o 
  -8  -8   6      124.00      116.69     25.26 o 
  -7  -8   6      640.31      684.52     39.70 o 
  -6  -8   6      131.78      214.89     16.47 o 
  -5  -8   6      409.12      347.15     18.21 o 
  -4  -8   6       19.46       20.33      9.83 o 
  -3  -8   6      120.63      162.17     17.64 o 
  -2  -8   6       45.93       55.74     11.06 o 
  -1  -8   6      122.80      104.01     12.39 o 
   0  -8   6      925.81     1159.70     28.67 o 
   1  -8   6     1800.96     1591.37     29.42 o 
   2  -8   6      936.11      899.58     24.14 o 
   3  -8   6      151.29      166.37     14.26 o 
   4  -8   6      612.05      569.84     23.26 o 
   5  -8   6       87.19       93.84     22.06 o 
   6  -8   6     1125.17     1245.92     43.31 o 
   7  -8   6       23.30       32.59     13.41 o 
   8  -8   6      119.13      118.64     26.87 o 
   9  -8   6       25.42       60.95     21.65 o 
 -12  -7   6      122.89      141.15     30.48 o 
 -11  -7   6      285.76      297.15     36.09 o 
 -10  -7   6      535.56      483.21     37.29 o 
  -9  -7   6      376.44      379.35     32.88 o 
  -8  -7   6      109.18       91.83     23.66 o 
  -7  -7   6      202.44      212.53     27.67 o 
  -6  -7   6      659.82      774.76     21.34 o 
  -4  -7   6      321.28      249.58     15.40 o 
  -3  -7   6       60.55      123.38     25.86 o 
  -2  -7   6      644.55      684.53     77.39 o 
  -1  -7   6      636.71      564.59     22.06 o 
   0  -7   6       72.63      194.84     14.58 o 
   1  -7   6      219.16      181.66     20.85 o 
   2  -7   6      562.00      488.31     15.47 o 
   3  -7   6       76.19       73.95      8.83 o 
   4  -7   6        5.03        4.58      7.95 o 
   5  -7   6       90.17      107.37     14.84 o 
   6  -7   6      535.91      492.38     21.75 o 
   7  -7   6      233.39      233.99     18.82 o 
   8  -7   6      633.19      550.22     24.23 o 
   9  -7   6       75.50       96.64     25.26 o 
 -12  -6   6       10.84       30.88     25.66 o 
 -11  -6   6        4.78       15.24     23.66 o 
 -10  -6   6      162.71      169.11     26.47 o 
  -9  -6   6       65.34       88.08     14.50 o 
  -8  -6   6       29.56       29.03     27.87 o 
  -7  -6   6     1152.91     1231.94     29.47 o 
  -6  -6   6      616.81      787.32     27.73 o 
  -4  -6   6      404.13      400.84     16.26 o 
  -3  -6   6      765.79      968.79     21.58 o 
  -2  -6   6      270.23      310.59     14.88 o 
  -1  -6   6      400.26      434.70     41.10 o 
   0  -6   6      267.60      331.24     14.61 o 
   1  -6   6       81.30      104.94      9.44 o 
   2  -6   6       75.63       63.83      7.52 o 
   3  -6   6      195.00      221.33     11.75 o 
   4  -6   6      380.72      380.01     15.63 o 
   5  -6   6      260.00      228.04     17.27 o 
   6  -6   6       32.98       94.36     14.96 o 
   7  -6   6        0.98      -11.42     11.42 o 
   8  -6   6        4.67       -4.73     13.58 o 
   9  -6   6       29.82       41.70     22.46 o 
  10  -6   6       73.47       69.37     25.26 o 
 -13  -5   6       57.99       70.93     35.29 o 
 -12  -5   6      376.96      380.11     47.92 o 
 -11  -5   6      694.14      586.53     26.09 o 
 -10  -5   6     1168.95     1129.04     30.77 o 
  -9  -5   6     1127.82      987.27     27.80 o 
  -8  -5   6       23.25       19.00     11.70 o 
  -7  -5   6      158.17      134.58     13.76 o 
  -6  -5   6        1.46        3.59      6.26 o 
  -5  -5   6       19.87       14.24      5.78 o 
  -4  -5   6      638.47      544.09     16.66 o 
  -3  -5   6     2274.15     2366.67     79.40 o 
  -2  -5   6        1.35        1.41      7.92 o 
  -1  -5   6        5.55       58.68      9.15 o 
   0  -5   6      262.19      604.26     17.05 o 
   1  -5   6      130.59      174.74      9.68 o 
   2  -5   6       95.80       99.59     13.26 o 
   3  -5   6       58.91      154.34     10.42 o 
   4  -5   6       38.36       40.77     12.22 o 
   5  -5   6        3.84      -10.10     11.64 o 
   6  -5   6      878.05      824.40     26.50 o 
   7  -5   6      403.60      347.20     20.69 o 
   8  -5   6      172.89      173.86     17.57 o 
   9  -5   6        0.32       33.68     20.85 o 
  10  -5   6       28.49       54.14     24.46 o 
 -13  -4   6      193.70      176.79     20.72 o 
 -12  -4   6       93.63       74.37     16.54 o 
 -11  -4   6        0.65       16.82     13.73 o 
 -10  -4   6       14.22       19.40     13.29 o 
  -9  -4   6      432.48      639.72     53.94 o 
  -8  -4   6       10.12       -0.10     10.63 o 
  -7  -4   6      229.46      209.68     14.96 o 
  -6  -4   6      925.85      820.83     15.87 o 
  -5  -4   6      560.40      471.40     11.56 o 
  -4  -4   6        6.38       29.72      5.51 o 
  -3  -4   6     1779.06     2669.82     31.66 o 
  -2  -4   6      508.65      526.16     16.44 o 
  -1  -4   6     1897.42     1920.28     26.15 o 
   0  -4   6      182.33      211.85      9.30 o 
   1  -4   6      514.84      414.08     11.53 o 
   2  -4   6       38.42       30.57      6.07 o 
   3  -4   6      983.13      963.69     23.07 o 
   4  -4   6     1066.01     1064.44     26.14 o 
   5  -4   6      574.57      637.67     23.39 o 
   6  -4   6       87.33      236.26     18.99 o 
   7  -4   6      106.28      109.20     15.45 o 
   8  -4   6        0.23       -4.06     13.70 o 
   9  -4   6        6.03       -7.22     19.65 o 
  10  -4   6        7.24        5.61     22.46 o 
 -13  -3   6       40.90       42.09     15.64 o 
 -12  -3   6      285.13      270.40     21.22 o 
 -11  -3   6      174.23      198.22     32.08 o 
 -10  -3   6       31.99       27.75     12.62 o 
  -9  -3   6        2.66        6.89     11.90 o 
  -8  -3   6        0.39        0.67     11.83 o 
  -7  -3   6       95.10       88.39     11.43 o 
  -6  -3   6      269.68      302.50     10.36 o 
  -5  -3   6      112.06      162.81     29.49 o 
  -4  -3   6     3175.33     3516.17     26.65 o 
  -3  -3   6        4.34      255.04     17.64 o 
  -2  -3   6      355.02      234.95      8.75 o 
  -1  -3   6      776.47      853.51     13.19 o 
   0  -3   6        5.11      451.80     13.78 o 
   1  -3   6     1830.37     1845.66     34.18 o 
   2  -3   6     1518.59     1387.69     70.78 o 
   3  -3   6      329.75      474.02     32.88 o 
   4  -3   6       62.22       84.01     13.53 o 
   5  -3   6      139.42      171.99     16.66 o 
   6  -3   6      135.84      234.78     19.38 o 
   7  -3   6       94.99      102.04     16.95 o 
   8  -3   6       80.03      111.26     17.23 o 
   9  -3   6       20.14        7.22     21.65 o 
  10  -3   6       38.06       48.92     22.86 o 
 -13  -2   6      364.33      327.29     23.29 o 
 -12  -2   6       12.80       14.09     13.16 o 
 -11  -2   6        3.88        2.18     12.31 o 
 -10  -2   6       23.78        9.32     13.23 o 
  -9  -2   6        2.61       44.17     25.46 o 
  -8  -2   6       26.28       25.10     16.04 o 
  -7  -2   6      599.45      539.27     18.48 o 
  -6  -2   6       49.65       91.09     10.10 o 
  -5  -2   6     1234.94      945.41     18.56 o 
  -4  -2   6     1361.96     1347.93     17.01 o 
  -3  -2   6     1676.17     1624.59     18.40 o 
  -2  -2   6      111.97      125.92     13.23 o 
  -1  -2   6       25.33        7.81      6.62 o 
   0  -2   6        1.41        7.77      5.24 o 
   1  -2   6      494.01      469.18     20.45 o 
   2  -2   6       35.39       42.51     12.83 o 
   3  -2   6        6.92        5.21     12.83 o 
   4  -2   6      404.45      328.42     25.66 o 
   5  -2   6       53.30       74.99     21.25 o 
   6  -2   6      623.29      572.23     35.29 o 
   7  -2   6       63.49       49.72     21.65 o 
   8  -2   6       29.36       11.93     16.57 o 
   9  -2   6        1.32        0.00     21.25 o 
  10  -2   6       50.18       62.56     26.07 o 
 -14  -1   6       30.67       63.55     20.25 o 
 -13  -1   6        0.17      -12.64     14.17 o 
 -12  -1   6       10.07       19.25     13.01 o 
 -11  -1   6      104.63      120.49     15.87 o 
 -10  -1   6     1124.08     1114.30     37.29 o 
  -9  -1   6      204.80      554.99     29.67 o 
  -8  -1   6     1259.18     1198.60     40.50 o 
  -7  -1   6      221.52      245.15     15.12 o 
  -6  -1   6       33.25       34.04      8.22 o 
  -5  -1   6       39.85       63.39      6.53 o 
  -4  -1   6       17.51        8.67      6.22 o 
  -3  -1   6       69.36      113.39      9.07 o 
  -2  -1   6        0.32        0.44      4.91 o 
  -1  -1   6       73.08       66.91      6.66 o 
   0  -1   6        9.38       11.08      5.08 o 
   1  -1   6      347.75      276.29     18.85 o 
   2  -1   6     2358.54     2449.34     44.11 o 
   3  -1   6      860.49      896.65     32.08 o 
   4  -1   6      161.06      147.57     20.85 o 
   5  -1   6        0.85       18.45     17.24 o 
   6  -1   6      781.19      723.81     40.50 o 
   7  -1   6        3.85       -2.41     20.05 o 
   8  -1   6       29.55       26.87     22.46 o 
   9  -1   6       96.41       91.03     29.27 o 
  10  -1   6      255.97      223.36     32.48 o 
 -14   0   6       41.57       41.70     22.86 o 
 -13   0   6        1.60        2.99     20.25 o 
 -12   0   6        6.10       14.73     14.24 o 
 -11   0   6      309.47      313.70     20.67 o 
 -10   0   6     1015.44      980.73     27.90 o 
  -9   0   6       61.66       43.37     12.15 o 
  -8   0   6        0.03       -6.63      9.13 o 
  -7   0   6      107.45      106.43     13.23 o 
  -6   0   6      144.32      124.68     11.18 o 
  -5   0   6        6.34        8.04     12.83 o 
  -4   0   6      418.52      319.82     21.65 o 
  -3   0   6       38.48      390.58     18.05 o 
  -2   0   6     4479.07     4461.17     37.55 o 
  -1   0   6     2197.54     2128.43     23.92 o 
   0   0   6     2207.23     2300.91     23.14 o 
   1   0   6      698.97      767.12     26.07 o 
   2   0   6      241.66      282.71     21.25 o 
   3   0   6      124.74      323.61     26.07 o 
   4   0   6      174.12      154.79     23.26 o 
   5   0   6     2312.32     2527.94     59.75 o 
   6   0   6      240.20      360.50     32.88 o 
   7   0   6       18.29       13.23     20.85 o 
   8   0   6        0.44       34.89     24.06 o 
   9   0   6       58.32       59.35     26.47 o 
  10   0   6       55.72       57.74     28.47 o 
 -14   1   6        2.37       -3.61     14.79 o 
 -13   1   6       30.51       30.08     19.25 o 
 -12   1   6       76.08       86.22     20.45 o 
 -11   1   6       35.54       50.45     17.24 o 
 -10   1   6       38.44       14.84     14.04 o 
  -9   1   6     1868.06     1944.25     35.67 o 
  -8   1   6      931.03     1016.55     25.44 o 
  -7   1   6      444.82      457.10     17.64 o 
  -6   1   6        0.62        2.00      7.13 o 
  -5   1   6       11.97        6.02     11.23 o 
  -4   1   6     2404.61     2357.08     60.35 o 
  -3   1   6     2206.36     2234.00     39.70 o 
  -2   1   6        8.43        3.61      5.67 o 
  -1   1   6     2357.24     2363.02     34.29 o 
   0   1   6      124.32      123.74     16.04 o 
   1   1   6       40.81       42.11     12.43 o 
   2   1   6      823.51      839.30     31.68 o 
   3   1   6      591.64      483.61     28.07 o 
   4   1   6      215.64      206.12     24.06 o 
   5   1   6      305.08      311.58     31.68 o 
   6   1   6      411.45      418.65     36.49 o 
   7   1   6      118.11      114.29     25.26 o 
   8   1   6       79.79      103.46     27.67 o 
   9   1   6       80.09       64.56     27.27 o 
 -14   2   6      141.16      160.76     19.82 o 
 -13   2   6        6.51        6.34     14.14 o 
 -12   2   6      173.26      199.56     18.71 o 
 -11   2   6      298.97      280.78     19.54 o 
 -10   2   6      444.68      447.97     21.53 o 
  -9   2   6      467.30      485.22     28.47 o 
  -8   2   6      397.77      381.36     24.46 o 
  -7   2   6       61.89       47.72     12.83 o 
  -6   2   6       53.21       83.98     34.29 o 
  -5   2   6      543.76      557.83     17.27 o 
  -4   2   6      254.89      266.22     13.18 o 
  -3   2   6     5395.00     5641.32     45.87 o 
  -2   2   6     3923.52     4071.96     41.90 o 
  -1   2   6     6920.08     6619.23    102.86 o 
   0   2   6     1549.43     1698.96     21.88 o 
   1   2   6       10.83        8.09      5.52 o 
   2   2   6       44.99       38.10     14.84 o 
   3   2   6      159.48      199.30     22.06 o 
   4   2   6        4.87        6.42     18.45 o 
   5   2   6      420.09      430.28     37.29 o 
   6   2   6       10.25       97.44     25.26 o 
   7   2   6      671.49      590.28     38.90 o 
   8   2   6      511.65      467.17     39.30 o 
   9   2   6       41.55       30.08     27.27 o 
 -14   3   6      272.88      264.26     22.68 o 
 -13   3   6       26.37       34.12     15.30 o 
 -12   3   6       32.32       44.09     14.14 o 
 -11   3   6        0.53        2.47     11.18 o 
 -10   3   6      112.18      137.50     15.17 o 
  -9   3   6       59.22       54.87     11.58 o 
  -8   3   6       22.54       23.79      9.88 o 
  -7   3   6      274.15      191.02     14.30 o 
  -6   3   6      156.25      251.82     37.49 o 
  -5   3   6        1.81        1.63     10.23 o 
  -4   3   6     3483.35     3596.19     39.10 o 
  -3   3   6      823.94     1272.49     62.56 o 
  -2   3   6      858.05      858.03     18.48 o 
  -1   3   6     2466.91     2427.23     43.31 o 
   0   3   6       99.62      229.66     12.30 o 
   1   3   6     1230.76     1105.64     20.32 o 
   2   3   6       28.33       29.67     15.24 o 
   3   3   6        7.01       28.47     17.64 o 
   4   3   6      530.00      529.73     35.69 o 
   5   3   6      212.73      227.37     27.27 o 
   6   3   6      598.64      765.52     42.91 o 
   7   3   6       64.22       78.60     26.47 o 
   8   3   6       38.39        2.01     25.66 o 
   9   3   6        5.80       -9.62     26.47 o 
 -13   4   6       21.72       16.63     14.39 o 
 -12   4   6       90.05      102.90     22.46 o 
 -11   4   6       55.51       47.47     13.29 o 
 -10   4   6        7.94        3.59     10.73 o 
  -9   4   6     1322.44     1388.17     30.62 o 
  -8   4   6      176.43      194.16     15.30 o 
  -7   4   6      189.50      160.99     13.70 o 
  -6   4   6       24.74       20.37      8.33 o 
  -5   4   6      105.78      133.59     11.48 o 
  -4   4   6       13.78       13.63      7.37 o 
  -3   4   6     1376.69     1501.60     86.82 o 
  -2   4   6      427.45      455.95     34.69 o 
  -1   4   6       83.89      110.60      9.82 o 
   0   4   6      514.62      535.67     16.96 o 
   1   4   6     1847.94     1838.89     28.27 o 
   2   4   6      559.21      659.25     33.68 o 
   3   4   6        0.93       50.13     19.65 o 
   4   4   6        0.48       10.43     18.45 o 
   5   4   6       59.80       64.16     23.66 o 
   6   4   6       24.86       41.70     24.06 o 
   7   4   6        0.14        2.01     24.46 o 
   8   4   6       21.50        1.60     25.66 o 
 -13   5   6       22.57       28.28     16.02 o 
 -12   5   6       45.27       45.86     14.74 o 
 -11   5   6      154.40      157.24     16.57 o 
 -10   5   6       20.67        6.02     12.43 o 
  -8   5   6      150.49      152.73     16.24 o 
  -7   5   6       17.97       20.51      9.50 o 
  -6   5   6     1481.71     1527.37     33.68 o 
  -5   5   6     2861.27     2804.93     37.66 o 
  -4   5   6      376.40      347.66     15.56 o 
  -3   5   6      464.94      459.07     16.90 o 
  -2   5   6     2696.23     2689.34     65.36 o 
  -1   5   6     1222.79     1268.64     36.09 o 
   0   5   6     1114.83     1189.51     51.33 o 
   2   5   6        3.53        2.41     16.44 o 
   3   5   6       51.53       62.96     22.06 o 
   4   5   6      657.48      533.34     36.49 o 
   5   5   6        0.35      -15.24     21.65 o 
   6   5   6       62.41       73.79     28.07 o 
   7   5   6       68.97       36.49     27.67 o 
   8   5   6       31.89       12.83     26.47 o 
 -13   6   6        0.83       12.12     15.74 o 
 -12   6   6       12.46       61.31     15.45 o 
 -11   6   6       46.84       86.39     20.65 o 
 -10   6   6      135.65      142.73     24.86 o 
  -9   6   6       26.35       27.78     12.63 o 
  -8   6   6      223.28      208.43     17.01 o 
  -7   6   6      386.35      323.28     23.46 o 
  -6   6   6      904.03      904.03     24.39 o 
  -5   6   6     2263.44     2337.68     36.24 o 
  -4   6   6      542.36      492.51     17.86 o 
  -3   6   6       24.81       44.41      9.47 o 
  -2   6   6       99.17       85.49     10.76 o 
  -1   6   6      112.92      109.80     11.99 o 
   0   6   6      696.21      644.91     20.38 o 
   1   6   6      521.71      526.21     20.32 o 
   2   6   6      544.27      517.70     34.09 o 
   3   6   6       21.84       15.24     22.06 o 
   4   6   6      148.33       98.65     24.46 o 
   5   6   6       47.26       46.52     24.86 o 
   6   6   6      122.62      211.33     34.89 o 
   7   6   6       21.95       -8.02     25.26 o 
 -12   7   6      183.63      205.89     20.41 o 
 -11   7   6       14.32        8.70     13.03 o 
 -10   7   6      105.53      105.25     30.48 o 
  -9   7   6      369.04      363.17     20.56 o 
  -8   7   6      129.58      144.94     15.17 o 
  -7   7   6      108.01      103.33     10.91 o 
  -6   7   6      615.41      583.57     29.47 o 
  -5   7   6      173.18      174.97     14.74 o 
  -4   7   6        0.34       -1.46      8.74 o 
  -3   7   6      357.94      339.13     16.87 o 
  -2   7   6     1036.74      919.58     23.67 o 
  -1   7   6      120.82      121.11     12.96 o 
   0   7   6        2.02       49.96     11.62 o 
   2   7   6        2.16       -2.41     19.25 o 
   3   7   6        5.87       -2.81     20.85 o 
   4   7   6       38.66       46.12     23.26 o 
   5   7   6        1.28      -20.85     24.46 o 
   6   7   6        9.12      -16.84     26.47 o 
   7   7   6       15.78        0.40     28.47 o 
 -12   8   6       13.69       10.38     14.14 o 
 -11   8   6        0.01       -7.14     12.68 o 
 -10   8   6       99.03       85.88     15.44 o 
  -9   8   6       82.34       91.58     21.85 o 
  -8   8   6       41.74       47.48     12.68 o 
  -7   8   6      843.21      766.64     20.18 o 
  -6   8   6      161.25      261.77     14.54 o 
  -5   8   6      407.98      437.21     36.70 o 
  -4   8   6        1.44       -6.14      9.88 o 
  -3   8   6        5.04       19.82      9.82 o 
  -2   8   6      574.71      579.85     30.08 o 
  -1   8   6        0.95       -9.99     10.85 o 
   0   8   6       10.14       52.85     12.79 o 
   1   8   6      293.60      370.56     22.25 o 
   2   8   6        0.34        0.80     20.05 o 
   3   8   6       22.07        0.00     23.26 o 
   4   8   6      232.08      163.61     30.08 o 
   5   8   6       44.94       54.94     28.87 o 
   6   8   6        5.37        5.61     28.07 o 
 -11   9   6      145.40      167.93     32.68 o 
 -10   9   6      205.31      191.51     19.13 o 
  -9   9   6      121.98      126.44     16.44 o 
  -8   9   6       77.25       62.49     14.02 o 
  -7   9   6        0.24        3.98      9.31 o 
  -6   9   6        0.24        3.60      8.97 o 
  -5   9   6       38.77       31.66      9.02 o 
  -4   9   6      305.16      285.42     15.59 o 
  -3   9   6       63.93      124.10     14.30 o 
  -2   9   6       80.93       87.02     18.85 o 
  -1   9   6       38.63       48.46     23.26 o 
   0   9   6       67.14      115.86     14.93 o 
   1   9   6        1.30       -5.61     16.84 o 
   2   9   6       33.88        7.22     22.46 o 
   3   9   6        3.62      -24.86     24.86 o 
   4   9   6       30.20        6.02     25.26 o 
   5   9   6        8.53      -28.47     28.47 o 
 -10  10   6      168.11      199.76     20.55 o 
  -9  10   6      211.33      185.09     27.67 o 
  -8  10   6        0.58        2.60     12.68 o 
  -7  10   6       44.55       57.98     11.96 o 
  -6  10   6       39.37       35.04     10.60 o 
  -5  10   6       76.59       86.82     11.77 o 
  -4  10   6       28.01       22.79     10.17 o 
  -3  10   6      186.08      391.07     19.98 o 
  -1  10   6       31.17       25.04     16.84 o 
   0  10   6        5.66       30.74     14.39 o 
   1  10   6      101.89      116.29     26.87 o 
   2  10   6       55.10       37.29     24.46 o 
   3  10   6       57.91       80.20     30.08 o 
   4  10   6       27.36       45.71     29.67 o 
  -9  11   6       92.85       74.06     16.50 o 
  -8  11   6       53.80       57.72     15.51 o 
  -7  11   6      107.20       93.35     13.33 o 
  -6  11   6       61.05       73.10     13.54 o 
  -5  11   6       12.56        7.22     10.32 o 
  -4  11   6       61.65       48.78     11.40 o 
  -3  11   6       53.73       97.04     23.66 o 
  -2  11   6       72.63       74.75     16.16 o 
  -1  11   6        0.34       -3.50     13.53 o 
   0  11   6       76.17      125.45     19.14 o 
   1  11   6       20.04        4.41     24.46 o 
   2  11   6       49.77       52.53     27.27 o 
   3  11   6       47.02       70.98     31.68 o 
  -8  12   6        0.15        1.94     14.72 o 
  -7  12   6       36.97       20.53     12.47 o 
  -6  12   6       72.42       46.87     12.89 o 
  -5  12   6      104.18       76.41     14.23 o 
  -4  12   6     1118.55      983.69     26.32 o 
  -3  12   6      155.18      183.04     20.24 o 
  -2  12   6        2.76       10.07     15.93 o 
  -1  12   6       28.84       36.30     17.11 o 
   0  12   6       68.42       89.77     19.81 o 
   1  12   6        0.03       -4.41     26.07 o 
  -5  13   6       35.64       25.64     12.66 o 
  -4  13   6      327.78      334.04     39.30 o 
  -3  13   6       33.04       79.54     26.07 o 
  -2  13   6        2.20       -4.17     16.76 o 
  -3 -15   7      112.57      138.10     20.72 o 
  -2 -15   7       34.36       50.19     22.86 o 
  -1 -15   7      304.07      321.54     23.93 o 
   0 -15   7       70.85       83.34     18.15 o 
   1 -15   7       14.89       29.34     16.83 o 
   2 -15   7        4.32       12.43     16.66 o 
  -5 -14   7       22.58       17.22     16.15 o 
  -4 -14   7       46.41       42.29     16.76 o 
  -3 -14   7       47.01       47.69     16.47 o 
  -2 -14   7       12.33       19.89     15.87 o 
  -1 -14   7      111.39      148.79     18.84 o 
   0 -14   7        2.66       22.07     15.56 o 
   1 -14   7      239.51      219.87     28.07 o 
   2 -14   7       69.66       95.48     17.42 o 
   3 -14   7      129.14      144.54     19.84 o 
   4 -14   7       73.16      113.44     19.38 o 
  -7 -13   7        0.07        4.41     25.66 o 
  -6 -13   7       31.53       48.67     16.26 o 
  -5 -13   7       42.59       47.00     20.25 o 
  -4 -13   7        5.88       71.37     16.44 o 
  -3 -13   7      592.22      514.42     25.00 o 
  -2 -13   7      668.15      649.58     30.88 o 
  -1 -13   7      466.46      445.67     23.20 o 
   0 -13   7       51.22       51.45     14.96 o 
   1 -13   7      307.73      346.94     25.66 o 
   2 -13   7       39.57       46.07     15.72 o 
   3 -13   7        5.57        4.40     15.28 o 
   4 -13   7        6.16       16.09     16.95 o 
   5 -13   7       72.44       92.63     26.07 o 
  -8 -12   7      115.87      145.16     30.88 o 
  -7 -12   7      131.03      132.33     30.48 o 
  -6 -12   7      114.61      106.57     15.80 o 
  -5 -12   7      746.60      675.81     26.76 o 
  -4 -12   7      635.65      630.93     25.00 o 
  -3 -12   7      551.44      501.74     23.10 o 
  -2 -12   7      133.43      160.82     39.50 o 
  -1 -12   7        1.37        2.50     12.47 o 
   0 -12   7       54.57       36.82     14.32 o 
   1 -12   7       18.90       41.70     14.14 o 
   2 -12   7       87.95       71.71     15.56 o 
   3 -12   7      235.35      244.10     20.68 o 
   4 -12   7       17.36       26.75     15.44 o 
   5 -12   7      276.68      263.06     30.88 o 
   6 -12   7       50.51       55.74     25.26 o 
  -9 -11   7       79.80       93.84     30.48 o 
  -8 -11   7       44.25       22.46     25.26 o 
  -7 -11   7       38.36       40.50     24.46 o 
  -6 -11   7      353.71      281.75     20.33 o 
  -5 -11   7      282.58      275.82     20.23 o 
  -4 -11   7       41.92       64.39     15.04 o 
  -3 -11   7      310.03      274.25     22.86 o 
  -2 -11   7       70.09       77.26     15.64 o 
  -1 -11   7       78.35      148.93     16.57 o 
   0 -11   7        8.84        9.02     12.76 o 
   1 -11   7      343.37      361.82     26.07 o 
   2 -11   7        6.37       21.39     12.84 o 
   3 -11   7       12.29        2.46     12.61 o 
   4 -11   7       23.36       21.15     14.55 o 
   5 -11   7      261.67      273.89     31.28 o 
   6 -11   7      473.16      472.79     37.29 o 
   7 -11   7        2.36      -10.03     22.86 o 
 -10 -10   7       32.03       50.13     27.67 o 
  -9 -10   7       23.05       13.63     25.66 o 
  -8 -10   7       37.46       56.54     26.47 o 
  -7 -10   7      283.07      276.29     32.08 o 
  -6 -10   7       96.81       96.59     18.65 o 
  -5 -10   7      146.27      150.54     18.65 o 
  -4 -10   7      317.30      291.68     19.37 o 
  -3 -10   7     2161.11     2156.51     72.18 o 
  -2 -10   7      642.89      632.76     23.17 o 
  -1 -10   7      102.37      139.33     15.28 o 
   0 -10   7        4.41       -2.60     12.31 o 
   1 -10   7      169.39      160.17     16.55 o 
   2 -10   7        4.63        5.70     12.22 o 
   3 -10   7      296.56      238.83     20.85 o 
   4 -10   7      457.40      427.13     23.12 o 
   5 -10   7      188.60      218.95     28.47 o 
   6 -10   7      333.23      258.65     31.68 o 
   7 -10   7        6.32       16.84     22.46 o 
   8 -10   7        0.94       -4.81     24.46 o 
 -11  -9   7        2.30       22.06     27.67 o 
 -10  -9   7       58.24       61.75     26.07 o 
  -9  -9   7      228.27      220.95     32.08 o 
  -8  -9   7      217.87      224.96     30.88 o 
  -7  -9   7       87.14       93.03     24.46 o 
  -6  -9   7      168.91      180.93     15.86 o 
  -4  -9   7       16.55       16.42     11.85 o 
  -3  -9   7     1228.44     1162.80     27.40 o 
  -2  -9   7      490.82      505.32     20.98 o 
  -1  -9   7       13.01       11.72     11.53 o 
   0  -9   7      930.49      881.10     25.48 o 
   1  -9   7     1263.99     1140.95     28.32 o 
   2  -9   7      204.35      267.33     19.23 o 
   3  -9   7       65.46       54.69     13.68 o 
   4  -9   7      101.31      123.11     24.46 o 
   5  -9   7      108.46      155.59     26.07 o 
   6  -9   7       66.27       65.36     23.26 o 
   7  -9   7        7.11       14.84     22.06 o 
   8  -9   7        0.67       34.49     24.06 o 
 -11  -8   7       20.92       48.52     25.26 o 
 -10  -8   7      170.21      159.20     29.67 o 
  -9  -8   7      396.41      311.58     32.48 o 
  -8  -8   7       27.72       44.11     22.46 o 
  -7  -8   7      455.75      607.92     38.50 o 
  -6  -8   7      512.22      473.92     20.23 o 
  -5  -8   7     2467.51     2410.63     36.23 o 
  -4  -8   7     1009.68      950.32     24.25 o 
  -3  -8   7      109.76      110.25     13.18 o 
  -2  -8   7      464.89      478.65     23.06 o 
  -1  -8   7      161.42      152.23     14.30 o 
   0  -8   7      286.50      284.59     17.70 o 
   1  -8   7       43.98       52.01     12.33 o 
   2  -8   7      108.75      127.97     20.65 o 
   3  -8   7      204.59      259.63     19.13 o 
   4  -8   7      259.61      257.45     27.27 o 
   5  -8   7      217.07      229.78     27.67 o 
   6  -8   7       46.79       28.87     19.65 o 
   7  -8   7        3.65        8.82     21.25 o 
   8  -8   7        1.11       27.67     21.65 o 
 -12  -7   7       20.47       23.66     26.87 o 
 -11  -7   7        4.15      -13.63     21.25 o 
 -10  -7   7       76.97       77.39     26.07 o 
  -9  -7   7        8.83       23.26     19.65 o 
  -8  -7   7      318.89      293.13     31.28 o 
  -7  -7   7     1375.63     1393.09     48.92 o 
  -6  -7   7      595.67      625.45     20.70 o 
  -5  -7   7     1309.50     1218.43     26.68 o 
  -4  -7   7      883.86      810.39     22.38 o 
  -3  -7   7       11.01        8.02      9.36 o 
  -2  -7   7     1079.48     1059.51     24.10 o 
  -1  -7   7      920.94      893.83     22.95 o 
   0  -7   7     1373.83     1185.36     25.44 o 
   1  -7   7     1241.45     1167.47     25.40 o 
   2  -7   7      266.09      260.34     17.01 o 
   3  -7   7      179.75      172.69     17.44 o 
   4  -7   7       82.66      108.99     14.31 o 
   5  -7   7       50.40       93.62     14.44 o 
   6  -7   7      280.16      257.26     19.24 o 
   7  -7   7      178.57      237.78     19.41 o 
   8  -7   7      153.37      145.10     18.40 o 
   9  -7   7      140.97      150.38     27.67 o 
 -12  -6   7       61.77       68.57     28.47 o 
 -11  -6   7      284.58      285.52     32.48 o 
 -10  -6   7      608.52      489.23     36.49 o 
  -9  -6   7       54.73       77.80     22.06 o 
  -8  -6   7      118.62      103.46     23.26 o 
  -7  -6   7       49.16       87.82     20.85 o 
  -6  -6   7      361.17      303.54     20.65 o 
  -5  -6   7      333.13      335.62     16.76 o 
  -4  -6   7     1467.87     1380.07     27.47 o 
  -3  -6   7      562.65      578.66     19.41 o 
  -2  -6   7       32.60       38.85      9.78 o 
  -1  -6   7      514.90      898.71     72.98 o 
   0  -6   7      500.35      497.95     17.91 o 
   1  -6   7       11.26        0.03      6.66 o 
   2  -6   7        1.23        1.99      7.24 o 
   3  -6   7       99.77       77.26      9.11 o 
   4  -6   7      184.77      179.41     15.58 o 
   5  -6   7        4.07       47.44     13.70 o 
   6  -6   7       76.97       56.14     14.10 o 
   7  -6   7        0.48        7.31     13.25 o 
   8  -6   7      125.56       98.62     16.72 o 
   9  -6   7       92.26       85.01     25.26 o 
 -13  -5   7       70.47       81.00     28.07 o 
 -12  -5   7       22.01       40.66     18.05 o 
 -11  -5   7       54.00       81.27     23.66 o 
 -10  -5   7      127.11      257.72     20.41 o 
  -9  -5   7       71.09       70.13     14.45 o 
  -8  -5   7      321.68      326.88     23.66 o 
  -7  -5   7      179.25      200.49     15.40 o 
  -6  -5   7      178.70      171.27      9.82 o 
  -5  -5   7       32.54       31.79      6.28 o 
  -4  -5   7      160.11      195.20     13.86 o 
  -3  -5   7       38.88       39.06     11.43 o 
  -2  -5   7      251.16      255.46     14.27 o 
   0  -5   7      241.31      299.91     11.26 o 
   1  -5   7       14.68        3.58      6.29 o 
   2  -5   7     1226.63     1119.78     17.89 o 
   3  -5   7      224.53      205.72     17.11 o 
   4  -5   7      226.62      248.85     18.84 o 
   5  -5   7      432.01      402.44     22.25 o 
   6  -5   7        0.83      -12.22     13.01 o 
   7  -5   7      268.27      244.29     20.49 o 
   8  -5   7        0.83       -4.32     15.04 o 
   9  -5   7       47.64       46.52     22.46 o 
 -13  -4   7      108.04      129.13     19.41 o 
 -12  -4   7      373.04      345.17     24.26 o 
 -11  -4   7      428.69      431.11     73.18 o 
 -10  -4   7      214.19      245.26     19.95 o 
  -9  -4   7        2.51        6.88     11.56 o 
  -8  -4   7       34.62       20.60     21.25 o 
  -7  -4   7       28.06       32.23     10.21 o 
  -6  -4   7        1.21        3.01      5.81 o 
  -5  -4   7      570.28      569.81     23.91 o 
  -4  -4   7      251.37      218.05      9.62 o 
  -3  -4   7      353.43      279.82     10.15 o 
  -2  -4   7      535.03      555.58     19.70 o 
   0  -4   7      807.52      962.95     21.80 o 
   1  -4   7      826.06      851.14     18.67 o 
   2  -4   7      214.27      300.39     17.01 o 
   3  -4   7      147.70      156.65     14.54 o 
   4  -4   7        0.48       16.32     12.75 o 
   6  -4   7      142.25      116.00     28.47 o 
   7  -4   7      194.17      198.98     19.14 o 
   8  -4   7      228.30      240.79     20.83 o 
   9  -4   7      284.78      275.09     33.68 o 
 -13  -3   7      364.26      421.91     24.50 o 
 -12  -3   7       77.87      120.39     36.89 o 
 -11  -3   7        0.13       -5.66     13.43 o 
 -10  -3   7      159.08      187.71     17.11 o 
  -9  -3   7      621.02      693.68     65.76 o 
  -8  -3   7       84.98       68.17     20.05 o 
  -7  -3   7       13.45      200.33     14.15 o 
  -6  -3   7      454.96      449.35     15.08 o 
  -5  -3   7       87.89       29.88      8.74 o 
  -4  -3   7       77.43      107.21     15.25 o 
  -3  -3   7       98.54       39.51      9.21 o 
  -2  -3   7      121.13      169.92     13.26 o 
  -1  -3   7      827.63     1108.15     15.39 o 
   0  -3   7        9.36       -3.65      5.37 o 
   1  -3   7     2061.21     1966.73     29.19 o 
   2  -3   7      172.51      167.22     20.05 o 
   3  -3   7      544.81      540.54     24.66 o 
   4  -3   7      851.64      748.12     40.50 o 
   5  -3   7      175.87      179.14     18.71 o 
   6  -3   7      875.79      820.43     29.47 o 
   7  -3   7        3.35       15.57     14.87 o 
   8  -3   7       91.93       88.77     17.99 o 
   9  -3   7        1.62       14.84     22.86 o 
 -13  -2   7       23.00       35.62     15.93 o 
 -12  -2   7        7.30        2.77     13.60 o 
 -11  -2   7        0.54       -1.90     11.93 o 
 -10  -2   7       76.21      126.39     15.56 o 
  -9  -2   7        4.18        0.99     11.02 o 
  -8  -2   7      148.22      134.56     15.04 o 
  -7  -2   7      330.42      327.84     16.16 o 
  -6  -2   7     1480.80     1470.56     25.06 o 
  -5  -2   7        0.05       -3.20     10.40 o 
  -4  -2   7     1276.88     1491.90     18.98 o 
  -3  -2   7      212.68      181.62     19.25 o 
  -2  -2   7       40.81       47.72     11.23 o 
   0  -2   7       78.25       43.16      8.42 o 
   1  -2   7     1220.04     1134.44     29.67 o 
   2  -2   7      671.05      840.11     30.08 o 
   3  -2   7      441.90      446.72     28.47 o 
   4  -2   7      106.81      176.44     22.86 o 
   5  -2   7       12.34       24.46     19.65 o 
   6  -2   7       32.09        6.82     21.65 o 
   7  -2   7      229.87      263.86     32.48 o 
   8  -2   7      147.95      165.04     20.96 o 
   9  -2   7       61.02       38.10     26.47 o 
 -14  -1   7       92.00      112.67     18.56 o 
 -13  -1   7       36.86       43.45     15.69 o 
 -12  -1   7      133.06      144.01     17.30 o 
 -11  -1   7        3.99       -7.60     11.99 o 
 -10  -1   7      130.26      288.02     30.08 o 
  -9  -1   7       18.29       13.49     10.73 o 
  -8  -1   7       42.54       39.06     23.86 o 
  -7  -1   7      458.32      508.24     18.48 o 
  -6  -1   7       85.77       89.03      7.70 o 
  -5  -1   7       22.50       39.90      8.28 o 
  -4  -1   7     1285.84     1594.21     24.89 o 
  -3  -1   7      162.48       94.86      8.85 o 
  -2  -1   7     1215.11     1076.71     19.28 o 
  -1  -1   7     2230.51     2400.86     26.70 o 
   0  -1   7       71.08       79.55      7.80 o 
   2  -1   7       36.06       58.55     14.04 o 
   3  -1   7      155.39      196.09     21.65 o 
   4  -1   7     1229.15     1182.97     41.30 o 
   5  -1   7     1418.08     1345.77     47.32 o 
   6  -1   7      211.59      211.73     28.47 o 
   7  -1   7        6.41       31.28     22.06 o 
   8  -1   7        3.00        4.01     22.46 o 
   9  -1   7       48.44       32.88     26.87 o 
 -14   0   7       38.39       13.38     15.30 o 
 -13   0   7        4.84       20.37     13.89 o 
 -12   0   7        5.52       12.13     12.81 o 
 -11   0   7      147.94      155.99     16.95 o 
 -10   0   7     1651.15     1979.02     37.95 o 
  -9   0   7      828.07      797.97     24.72 o 
  -8   0   7      237.59      211.39     21.65 o 
  -7   0   7      229.82      336.91     23.66 o 
  -6   0   7      181.11      170.42     12.96 o 
  -5   0   7      272.08      309.48     15.24 o 
  -4   0   7      817.48      969.65     21.18 o 
  -3   0   7     1042.26     1201.22    103.66 o 
  -2   0   7       18.67       22.86      7.09 o 
  -1   0   7     1993.88     2244.43     40.90 o 
   0   0   7       95.31      121.55     11.23 o 
   1   0   7     2338.63     2407.64     45.71 o 
   2   0   7     1515.49     1646.93     41.70 o 
   3   0   7     1171.73     1195.00     40.50 o 
   4   0   7      294.61      332.43     29.67 o 
   5   0   7       41.06       44.51     22.06 o 
   6   0   7       22.49       18.85     20.45 o 
   7   0   7      162.51      148.77     29.67 o 
   8   0   7      157.05      120.70     29.27 o 
   9   0   7      251.13      266.27     35.29 o 
 -14   1   7       10.01        0.78     15.69 o 
 -13   1   7        3.22       -6.02     18.85 o 
 -12   1   7       86.64       81.34     23.06 o 
 -11   1   7      181.08      194.80     17.71 o 
 -10   1   7      756.67      757.56     25.19 o 
  -9   1   7      393.81      325.38     18.53 o 
  -8   1   7        0.52       -8.38      8.38 o 
  -7   1   7      120.54      157.89     13.32 o 
  -6   1   7        0.39       -7.13      7.13 o 
  -5   1   7      514.45      515.07     16.86 o 
  -4   1   7      456.93      370.02     15.03 o 
  -3   1   7     3271.81     2892.45     45.31 o 
  -2   1   7     2463.92     2390.09     29.67 o 
  -1   1   7     1044.80      977.59     18.11 o 
   0   1   7        2.22        0.86      5.46 o 
   1   1   7      834.14      905.07     32.08 o 
   3   1   7        3.79        0.00     15.24 o 
   4   1   7       16.88       36.49     19.65 o 
   5   1   7      841.47      868.18     43.71 o 
   6   1   7      262.45      288.32     32.48 o 
   8   1   7       26.93       31.28     26.87 o 
   9   1   7       27.00       25.26     29.67 o 
 -14   2   7        0.64       16.61     19.65 o 
 -13   2   7       55.19       73.58     16.54 o 
 -12   2   7       76.23       91.89     16.24 o 
 -11   2   7        2.14        4.31     12.27 o 
 -10   2   7      203.80      228.47     18.16 o 
  -9   2   7        5.66       15.64     13.23 o 
  -8   2   7      699.76      601.11     28.87 o 
  -7   2   7     1063.32      917.10     32.08 o 
  -6   2   7        5.35        6.21      9.62 o 
  -5   2   7     1628.58     1607.21     36.69 o 
  -4   2   7      120.69      193.88     20.65 o 
  -3   2   7      688.85      611.52     17.23 o 
  -2   2   7       78.89       88.87      8.67 o 
  -1   2   7     1370.53     1375.14     21.38 o 
   0   2   7      689.94      633.82     19.05 o 
   1   2   7       13.31       24.06     14.44 o 
   2   2   7       46.42       38.90     17.24 o 
   3   2   7      147.23      178.45     23.26 o 
   4   2   7      318.10      390.58     35.29 o 
   5   2   7      699.03      709.78     40.90 o 
   6   2   7      102.78       57.34     24.46 o 
   7   2   7       12.80       -4.81     21.65 o 
   8   2   7        3.60        4.41     26.07 o 
 -13   3   7        2.43        4.21     13.89 o 
 -12   3   7       49.48       64.99     15.31 o 
 -11   3   7       25.45       20.65     12.03 o 
 -10   3   7      298.86      310.48     19.13 o 
  -9   3   7     2545.17     2386.73     39.65 o 
  -8   3   7      388.16      350.10     17.84 o 
  -7   3   7       80.70       94.68     11.62 o 
  -6   3   7      541.81      501.22     18.14 o 
  -5   3   7        0.78       -5.05      6.91 o 
  -4   3   7       15.18       45.01      9.22 o 
  -3   3   7     2279.30     2117.38     29.29 o 
  -2   3   7      107.04       87.64      8.86 o 
  -1   3   7     2903.70     3016.84     63.56 o 
   0   3   7     1140.81     1080.49     21.05 o 
   1   3   7      133.02      294.74     25.26 o 
   2   3   7        0.37       33.68     16.84 o 
   3   3   7       33.26       42.51     19.25 o 
   4   3   7       56.47       99.85     23.66 o 
   5   3   7      104.22      120.70     25.66 o 
   6   3   7       35.18       16.44     23.66 o 
   7   3   7        2.99       -6.42     25.26 o 
   8   3   7       56.85       57.74     27.67 o 
 -13   4   7      221.44      301.68     22.46 o 
 -12   4   7      233.55      241.11     20.65 o 
 -11   4   7      727.99      692.97     26.08 o 
 -10   4   7       45.02       80.92     13.45 o 
  -9   4   7       33.31       19.47     11.18 o 
  -8   4   7       65.15       46.96     11.46 o 
  -7   4   7      367.00      397.34     18.14 o 
  -6   4   7      114.52      121.36     12.03 o 
  -5   4   7      883.62      780.81     51.73 o 
  -4   4   7      244.40      441.18     16.44 o 
  -3   4   7     1383.15     1397.87     28.27 o 
  -2   4   7      247.89      262.31     48.12 o 
  -1   4   7      601.33      774.51     24.86 o 
   0   4   7      634.96      602.46     18.40 o 
   1   4   7      261.12      287.12     25.26 o 
   2   4   7      158.85      178.45     24.46 o 
   3   4   7      399.32      421.86     35.29 o 
   4   4   7      181.62      177.24     26.87 o 
   5   4   7      412.64      435.49     37.69 o 
   6   4   7       69.98      104.66     29.67 o 
   7   4   7      130.28      118.70     30.88 o 
   8   4   7        9.36        1.60     28.07 o 
 -13   5   7        0.09       13.99     14.74 o 
 -12   5   7       10.01       11.76     13.47 o 
 -11   5   7      417.48      368.72     21.83 o 
 -10   5   7      605.57      635.23     25.06 o 
  -9   5   7      188.81      173.13     15.97 o 
  -8   5   7        4.78       -4.57     10.56 o 
  -7   5   7      154.12      167.75     14.32 o 
  -6   5   7       37.13       36.30     10.04 o 
  -5   5   7      515.73      477.09     18.71 o 
  -4   5   7       42.46      191.29     13.75 o 
  -3   5   7        1.69        5.91      8.22 o 
  -2   5   7      109.69      154.29     15.44 o 
  -1   5   7      157.86      183.94     16.04 o 
   0   5   7      171.61      161.28     14.22 o 
   1   5   7      274.78      398.60     29.27 o 
   2   5   7      287.81      287.52     30.88 o 
   3   5   7      192.59      227.77     28.47 o 
   4   5   7        5.13       34.49     21.65 o 
   5   5   7      264.32      263.46     34.09 o 
   6   5   7       11.64      -16.84     26.47 o 
   7   5   7       15.41       18.45     27.67 o 
 -13   6   7      295.68      274.54     23.11 o 
 -12   6   7      376.44      320.24     22.68 o 
 -11   6   7       22.11       -0.49     12.15 o 
 -10   6   7      183.93      226.25     18.56 o 
  -9   6   7        3.82       -9.02     11.34 o 
  -8   6   7       33.08       18.08     11.07 o 
  -7   6   7      691.94      856.31     25.37 o 
  -6   6   7      514.85      538.24     21.41 o 
  -5   6   7     1731.12     1584.21     51.73 o 
  -4   6   7      134.94      289.66     15.44 o 
  -3   6   7      120.67      117.55     13.43 o 
  -2   6   7      316.82      295.22     16.45 o 
  -1   6   7       29.43       25.02      9.99 o 
   0   6   7       24.00       22.63     10.67 o 
   1   6   7       79.97       82.61     19.65 o 
   2   6   7        7.29        8.02     20.85 o 
   3   6   7      235.45      228.57     30.48 o 
   4   6   7       16.49      -14.44     20.45 o 
   5   6   7       21.20       28.47     26.07 o 
   6   6   7       87.16       91.83     32.08 o 
   7   6   7       11.18       -2.01     28.07 o 
 -12   7   7       20.68       21.27     14.27 o 
 -11   7   7      128.24      104.52     16.54 o 
 -10   7   7       25.44       29.84     13.41 o 
  -9   7   7        4.21        2.33     11.08 o 
  -8   7   7      392.18      353.72     19.98 o 
  -7   7   7      754.53      814.10     25.38 o 
  -6   7   7     1077.84      952.99     26.94 o 
  -5   7   7     1592.52     1473.21     48.52 o 
  -4   7   7       16.67       17.49     10.63 o 
  -3   7   7       55.62       55.43     11.05 o 
  -2   7   7      284.78      288.32     24.06 o 
  -1   7   7      281.27      297.28     18.48 o 
   0   7   7       22.72       26.81     15.64 o 
   1   7   7      482.34      465.97     31.28 o 
   2   7   7      167.11      143.56     26.47 o 
   3   7   7      111.39      112.68     26.87 o 
   4   7   7        0.30      -22.06     22.06 o 
   5   7   7       36.79       66.57     29.67 o 
   6   7   7        2.28      -10.43     27.67 o 
 -12   8   7       13.23        5.93     14.90 o 
 -11   8   7        5.42       -8.50     13.45 o 
 -10   8   7       31.25       41.60     13.93 o 
  -9   8   7      101.02       88.05     15.15 o 
  -8   8   7       76.85       70.41     13.93 o 
  -7   8   7        0.30       19.23     11.64 o 
  -6   8   7       39.86       23.13     11.42 o 
  -5   8   7      383.71      333.06     19.18 o 
  -4   8   7        3.46       57.96     11.99 o 
  -3   8   7       13.84        3.48     10.02 o 
  -2   8   7      378.99      294.43     18.90 o 
  -1   8   7      426.81      410.37     20.96 o 
   0   8   7       21.78       15.60     12.32 o 
   1   8   7       46.21       38.90     19.25 o 
   2   8   7       35.36       17.64     22.46 o 
   3   8   7       13.76       18.45     24.86 o 
   4   8   7        1.01      -23.66     23.66 o 
   5   8   7       36.84       16.84     28.87 o 
 -11   9   7        8.51        1.62     15.04 o 
 -10   9   7        3.62        3.01     13.20 o 
  -9   9   7        5.58        0.83     12.42 o 
  -8   9   7       79.88       79.73     14.96 o 
  -7   9   7       31.56       50.39     13.39 o 
  -6   9   7       73.47       70.46     13.68 o 
  -5   9   7       18.45       17.68     11.75 o 
  -4   9   7      109.28      127.22     15.03 o 
  -3   9   7       68.55       54.20     12.56 o 
  -2   9   7      764.94      688.89     38.70 o 
  -1   9   7       22.76        4.52     13.01 o 
   0   9   7      485.73      450.73     34.09 o 
   1   9   7      335.57      370.93     34.49 o 
   2   9   7      133.75      123.91     28.07 o 
   3   9   7       42.71       20.85     26.47 o 
   4   9   7       34.62       30.08     28.07 o 
 -10  10   7       38.11       63.98     16.66 o 
  -9  10   7        2.77       -2.43     12.89 o 
  -8  10   7       28.99       24.69     14.14 o 
  -7  10   7       18.17       29.30     14.24 o 
  -6  10   7       10.41       14.66     12.09 o 
  -5  10   7       55.43       52.10     13.39 o 
  -4  10   7      122.20      215.34     17.52 o 
  -3  10   7       26.92        9.22     18.85 o 
  -2  10   7      142.82      167.60     18.00 o 
  -1  10   7      253.81      308.94     22.12 o 
   0  10   7      295.23      321.21     34.89 o 
   1  10   7      283.06      320.00     35.29 o 
   2  10   7       64.67       52.53     26.47 o 
   3  10   7       34.85       18.45     27.67 o 
  -9  11   7       12.30       14.75     15.03 o 
  -8  11   7        1.07        8.96     14.60 o 
  -7  11   7       22.15       55.51     15.69 o 
  -6  11   7      148.07      125.03     17.01 o 
  -5  11   7      136.81      148.94     17.41 o 
  -4  11   7      363.18      282.08     20.04 o 
  -3  11   7      140.15      126.52     17.86 o 
  -2  11   7        4.94       -0.01     15.85 o 
  -1  11   7      179.99      196.44     20.20 o 
   0  11   7      187.28      158.80     30.88 o 
   1  11   7       12.02        7.62     27.27 o 
  -7  12   7       22.43        7.97     14.84 o 
  -6  12   7      373.31      314.41     23.35 o 
  -5  12   7        8.49        4.99     13.11 o 
  -4  12   7       45.29       58.95     24.86 o 
  -3  12   7      286.53      329.15     28.27 o 
  -2  12   7      396.16      377.78     26.65 o 
  -1  12   7      286.08      345.33     27.05 o 
  -2 -15   8       77.92      109.45     19.92 o 
  -1 -15   8      234.64      243.19     22.92 o 
   0 -15   8       40.93      101.41     18.56 o 
  -5 -14   8        0.22       39.04     17.82 o 
  -4 -14   8        9.78       13.02     16.33 o 
  -3 -14   8      356.85      352.58     24.43 o 
  -2 -14   8      180.66      219.08     20.72 o 
  -1 -14   8       90.01      108.23     18.85 o 
   0 -14   8       53.28       87.47     17.01 o 
   1 -14   8        2.61       26.42     16.72 o 
   2 -14   8        0.11       -1.79     16.44 o 
   3 -14   8       11.83       33.36     23.26 o 
  -7 -13   8       83.23       96.64     29.67 o 
  -6 -13   8       33.68       27.16     16.04 o 
  -5 -13   8      172.64      146.88     19.45 o 
  -4 -13   8       12.39        8.46     15.01 o 
  -3 -13   8        0.11        3.39     13.97 o 
  -2 -13   8       19.87       20.26     14.84 o 
  -1 -13   8       48.69       49.12     16.16 o 
   0 -13   8      121.66      162.28     18.99 o 
   1 -13   8      134.62      161.91     20.13 o 
   2 -13   8      220.13      233.32     20.81 o 
   3 -13   8       82.71       91.58     17.71 o 
   4 -13   8       32.39       25.66     24.46 o 
   5 -13   8       80.71       90.63     28.47 o 
  -8 -12   8        9.87      -14.04     25.66 o 
  -7 -12   8        0.00       -5.21     25.26 o 
  -6 -12   8        3.26       -7.15     13.68 o 
  -5 -12   8        6.69        2.36     13.18 o 
  -4 -12   8      157.03      166.41     18.11 o 
  -3 -12   8      157.04      147.70     17.07 o 
  -2 -12   8      114.37      102.81     16.59 o 
  -1 -12   8        1.56       -8.05     13.18 o 
   0 -12   8       35.98       80.58     15.44 o 
   1 -12   8      400.45      343.36     22.82 o 
   2 -12   8      186.91      165.27     19.01 o 
   3 -12   8       91.26       67.16     16.38 o 
   4 -12   8       12.48       34.09     24.46 o 
   5 -12   8      338.10      293.13     34.89 o 
   6 -12   8      339.46      346.47     38.50 o 
  -9 -11   8      112.47      129.12     31.68 o 
  -8 -11   8       92.72      111.88     29.67 o 
  -7 -11   8      156.60      130.73     28.07 o 
  -6 -11   8      245.62      227.73     19.45 o 
  -5 -11   8       65.88       84.56     14.74 o 
  -4 -11   8      376.14      325.99     20.49 o 
  -3 -11   8       16.50        9.97     13.43 o 
  -2 -11   8       14.82       13.37     12.44 o 
  -1 -11   8       26.21       33.85     15.64 o 
   0 -11   8      564.00      493.61     22.79 o 
   1 -11   8       77.85       62.18     14.83 o 
   2 -11   8       50.00       45.10     14.39 o 
   3 -11   8       16.09       11.05     14.84 o 
   4 -11   8      185.22      189.68     28.47 o 
   5 -11   8       13.67       19.25     22.46 o 
   6 -11   8       42.10       32.88     24.86 o 
 -10 -10   8       76.20       91.03     29.67 o 
  -9 -10   8      202.57      237.40     34.49 o 
  -8 -10   8       77.82       76.19     26.07 o 
  -7 -10   8        5.16        6.82     20.85 o 
  -6 -10   8      178.41      197.54     17.82 o 
  -5 -10   8      178.60      137.37     15.69 o 
  -4 -10   8      271.14      295.41     19.87 o 
  -3 -10   8       21.48       36.04     12.88 o 
  -2 -10   8        2.25        0.80     12.19 o 
  -1 -10   8        3.04        0.68     12.39 o 
   0 -10   8     1364.99     1310.60     31.41 o 
   1 -10   8        9.08       19.05     13.39 o 
   2 -10   8       20.14       20.45     12.90 o 
   3 -10   8       10.10       19.22     13.00 o 
   4 -10   8       15.26       10.83     20.85 o 
   5 -10   8        7.67        9.22     21.65 o 
   6 -10   8      139.00      163.61     28.87 o 
   7 -10   8       58.46       49.32     25.26 o 
 -11  -9   8       72.27       97.85     30.88 o 
 -10  -9   8       32.04       30.88     24.46 o 
  -9  -9   8        8.10       13.63     24.06 o 
  -7  -9   8       38.54       24.86     21.65 o 
  -6  -9   8      493.97      540.77     21.67 o 
  -5  -9   8      238.21      220.27     17.76 o 
  -4  -9   8      233.66      240.80     17.76 o 
  -3  -9   8      168.83      216.78     17.92 o 
  -2  -9   8      430.75      396.28     20.42 o 
  -1  -9   8      341.42      318.10     22.86 o 
   0  -9   8     1029.49      991.58     27.40 o 
   1  -9   8      118.96      146.67     16.84 o 
   2  -9   8      850.92      769.37     25.80 o 
   3  -9   8      229.29      201.71     27.67 o 
   4  -9   8      360.34      346.87     32.08 o 
   5  -9   8       55.21       36.09     22.86 o 
   6  -9   8        7.93       68.17     24.06 o 
   7  -9   8        0.82      -12.43     22.46 o 
   8  -9   8        1.19       -2.01     24.86 o 
 -11  -8   8       33.68       29.67     26.47 o 
 -10  -8   8       24.73       50.13     23.66 o 
  -9  -8   8      213.09      181.66     28.07 o 
  -8  -8   8      277.98      245.82     30.08 o 
  -7  -8   8       34.99       36.49     20.45 o 
  -6  -8   8      733.69      760.42     25.26 o 
  -5  -8   8       72.28       73.04     13.18 o 
  -4  -8   8        7.59        2.62     10.85 o 
  -3  -8   8      152.16      188.53     17.44 o 
  -2  -8   8        4.53        3.95     11.18 o 
  -1  -8   8       74.77       58.47     13.10 o 
   0  -8   8     1777.32     1958.80     34.42 o 
   1  -8   8      730.54      732.75     23.86 o 
   2  -8   8      171.08      177.20     18.85 o 
   3  -8   8        4.69       19.65     20.85 o 
   4  -8   8        0.06      -14.44     19.65 o 
   5  -8   8       23.89       12.83     20.85 o 
   6  -8   8      443.19      430.28     34.49 o 
   7  -8   8      729.23      688.53     40.50 o 
   8  -8   8      241.13      247.02     31.68 o 
 -12  -7   8       11.26       14.44     25.26 o 
 -11  -7   8        8.50        9.22     22.46 o 
 -10  -7   8       41.93       25.26     22.46 o 
  -9  -7   8       70.13       72.18     22.86 o 
  -8  -7   8       23.38       13.63     20.45 o 
  -7  -7   8        4.84      -14.44     18.85 o 
  -6  -7   8      114.86      505.67     25.26 o 
  -5  -7   8       63.00       73.52     12.14 o 
  -4  -7   8      190.99      198.17     15.64 o 
  -3  -7   8        1.36       83.81     18.05 o 
  -2  -7   8       33.47       35.84     12.63 o 
  -1  -7   8      148.99      196.99     15.07 o 
   0  -7   8       18.97      192.80     15.93 o 
   1  -7   8       39.56       18.64     11.27 o 
   2  -7   8      481.98      477.39     20.43 o 
   3  -7   8       45.90        3.61     20.05 o 
   4  -7   8       89.99       97.85     24.06 o 
   5  -7   8      300.88      237.80     28.07 o 
   6  -7   8       70.60       70.98     23.26 o 
   7  -7   8      605.74      577.85     38.90 o 
   8  -7   8       21.93       22.46     24.06 o 
 -12  -6   8        1.81      -17.24     23.26 o 
 -11  -6   8      119.50       98.65     25.66 o 
 -10  -6   8      502.50      386.57     33.28 o 
  -9  -6   8       55.42       72.58     22.46 o 
  -8  -6   8      243.62      245.82     27.67 o 
  -7  -6   8      233.63      245.42     27.27 o 
  -6  -6   8      245.90      215.20     15.51 o 
  -5  -6   8        6.97       15.75      9.88 o 
  -4  -6   8       33.75       53.29     11.46 o 
  -3  -6   8       34.44       73.07     11.30 o 
  -2  -6   8       37.42       24.82      9.92 o 
  -1  -6   8      105.78      117.48     12.53 o 
   0  -6   8     1239.28     1218.16     25.90 o 
   1  -6   8      551.55      574.82     19.25 o 
   2  -6   8        0.80        8.01      7.85 o 
   3  -6   8      117.63      163.72     19.05 o 
   4  -6   8       44.47       44.99     14.22 o 
   5  -6   8      579.21      503.66     23.57 o 
   6  -6   8       87.06       87.35     15.40 o 
   7  -6   8       33.10       42.87     15.40 o 
   8  -6   8        3.63       -4.50     15.40 o 
 -13  -5   8        0.16        4.81     25.26 o 
 -12  -5   8      150.49      182.46     30.88 o 
 -11  -5   8      162.72      162.41     29.27 o 
 -10  -5   8      360.30      295.20     43.91 o 
  -9  -5   8      100.31      183.51     38.50 o 
  -8  -5   8       24.13       39.15     12.04 o 
  -7  -5   8      187.99      175.51     14.45 o 
  -6  -5   8       41.22       37.46      7.11 o 
  -5  -5   8       99.01      110.51     10.55 o 
  -4  -5   8      714.74      687.52     46.92 o 
  -3  -5   8      347.88      346.24     16.59 o 
  -2  -5   8      426.76      461.78     17.99 o 
  -1  -5   8      296.49      252.15     15.99 o 
   0  -5   8      461.40      534.43     16.14 o 
   1  -5   8      529.38      565.07     15.22 o 
   2  -5   8        1.26       -4.43     10.21 o 
   3  -5   8      113.34      155.51     15.69 o 
   4  -5   8       13.35       -3.23     12.88 o 
   5  -5   8      366.92      326.84     21.96 o 
   6  -5   8       59.55       50.95     15.44 o 
   7  -5   8       12.25        3.73     14.96 o 
   8  -5   8      186.15      171.70     20.69 o 
   9  -5   8      206.49      266.27     33.28 o 
 -13  -4   8        0.09       -6.74     15.42 o 
 -12  -4   8      126.43      126.18     17.96 o 
 -11  -4   8      351.17      421.06     53.33 o 
 -10  -4   8      124.95      132.47     17.01 o 
  -9  -4   8        5.05       44.73     13.16 o 
  -8  -4   8       21.34       10.83     18.05 o 
  -7  -4   8       12.12       10.63      8.86 o 
  -6  -4   8      164.73      174.44     10.28 o 
  -5  -4   8      637.56      507.83     13.08 o 
  -4  -4   8     1745.14     1799.40     28.15 o 
  -3  -4   8      315.12      283.38     15.00 o 
  -2  -4   8       24.44       19.90      6.11 o 
  -1  -4   8       18.80        8.70      5.74 o 
   0  -4   8      267.87      282.82     11.49 o 
   1  -4   8      215.06      255.98     11.48 o 
   2  -4   8      534.02      458.76     20.13 o 
   3  -4   8      459.24      624.27     23.07 o 
   4  -4   8      201.85      208.73     18.66 o 
   5  -4   8       24.45        3.81     14.96 o 
   6  -4   8       77.97      100.37     17.01 o 
   7  -4   8        2.81       -5.53     15.30 o 
   8  -4   8       75.77       85.93     19.85 o 
   9  -4   8        8.33       26.87     25.26 o 
 -13  -3   8       77.79       63.60     16.70 o 
 -12  -3   8      113.17      193.93     45.11 o 
 -11  -3   8      520.65      466.96     46.12 o 
 -10  -3   8      333.34      361.42     46.92 o 
  -8  -3   8       13.25       16.07     10.41 o 
  -7  -3   8       93.37       97.83     11.66 o 
  -6  -3   8      214.39      178.57     10.38 o 
  -5  -3   8      717.84      743.51     15.16 o 
  -4  -3   8     2368.51     2329.13     27.72 o 
  -3  -3   8      371.43      977.65     32.88 o 
  -2  -3   8      649.44      712.90     52.34 o 
  -1  -3   8      850.58      836.18     24.37 o 
   0  -3   8      833.70      781.48     18.25 o 
   1  -3   8       88.93       70.58     13.63 o 
   2  -3   8       25.04       18.45     13.63 o 
   3  -3   8       68.65      220.55     24.46 o 
   4  -3   8       10.00      -19.74     26.27 o 
   5  -3   8       28.28       16.32     14.88 o 
   6  -3   8      148.71      196.25     19.84 o 
   7  -3   8      236.40      210.82     21.66 o 
   8  -3   8       63.68       71.66     21.05 o 
   9  -3   8       67.76       67.37     26.47 o 
 -13  -2   8       35.35       38.73     16.37 o 
 -12  -2   8       12.39        7.28     13.65 o 
 -11  -2   8       15.18        8.75     12.84 o 
 -10  -2   8      438.42      392.87     23.66 o 
  -8  -2   8       34.46        6.02     16.84 o 
  -7  -2   8      429.11      377.62     17.12 o 
  -6  -2   8     1128.26     1199.73     43.12 o 
  -5  -2   8     1527.70     1440.33     25.59 o 
  -4  -2   8      814.59      845.89     35.67 o 
  -3  -2   8        1.60      101.20     50.33 o 
  -2  -2   8     1034.20     1217.39    204.71 o 
  -1  -2   8      501.04      506.92     14.74 o 
   0  -2   8       93.30      128.48     10.41 o 
   1  -2   8      673.38      706.57     27.67 o 
   2  -2   8      221.93      192.08     23.66 o 
   3  -2   8      869.39      998.50     39.30 o 
   4  -2   8      862.04      750.68     38.50 o 
   5  -2   8     1159.38     1030.99     42.51 o 
   6  -2   8      255.96      238.20     29.67 o 
   7  -2   8      138.76      147.17     28.47 o 
   8  -2   8      108.69      100.18     20.68 o 
   9  -2   8       44.28      101.05     31.68 o 
 -14  -1   8       61.55       69.36     18.27 o 
 -13  -1   8        0.01        2.62     14.72 o 
 -12  -1   8       59.72       65.65     15.30 o 
 -11  -1   8      360.58      316.84     20.49 o 
 -10  -1   8        1.34       -5.97     11.36 o 
  -9  -1   8        2.22       31.20     14.44 o 
  -8  -1   8      160.20      217.78     18.25 o 
  -7  -1   8      179.40      194.80     14.07 o 
  -6  -1   8      498.39      485.41     23.40 o 
  -5  -1   8      104.21      106.41     10.41 o 
  -4  -1   8     3130.22     3134.48    191.28 o 
  -3  -1   8      687.16      717.89     18.25 o 
  -2  -1   8     3703.08     3915.18     37.85 o 
  -1  -1   8      161.80      176.15     30.08 o 
   0  -1   8      182.55      358.90     22.06 o 
   1  -1   8      777.70      789.58     30.48 o 
   2  -1   8     1086.36     1049.43     36.09 o 
   3  -1   8     1001.83     1092.74     40.10 o 
   4  -1   8        4.13       -0.80     19.25 o 
   5  -1   8      387.68      385.77     34.49 o 
   6  -1   8       35.29       29.27     22.86 o 
   7  -1   8        0.79        5.21     24.06 o 
   8  -1   8       15.68       47.72     26.07 o 
 -14   0   8        0.83        8.80     16.13 o 
 -13   0   8       19.12       20.09     14.55 o 
 -12   0   8       93.70      139.82     17.07 o 
 -11   0   8       41.35       39.66     13.58 o 
 -10   0   8       30.56       30.39     12.90 o 
  -9   0   8      408.76      423.29     20.15 o 
  -8   0   8      366.00      390.64     19.06 o 
  -7   0   8       10.52       12.67      9.34 o 
  -6   0   8      223.01      403.93     38.10 o 
  -5   0   8        0.49      -12.83     12.83 o 
  -4   0   8      805.64      857.91     21.25 o 
  -3   0   8     4722.74     4873.03    177.24 o 
  -2   0   8     1602.90     1409.13     32.08 o 
  -1   0   8      330.47      323.05     13.39 o 
   0   0   8        6.78       54.18      8.62 o 
   1   0   8        9.94       21.25     13.63 o 
   2   0   8       38.23       39.70     16.04 o 
   3   0   8       71.11      111.48     22.06 o 
   4   0   8      141.57      187.27     24.46 o 
   5   0   8     1381.38     1324.92     50.13 o 
   6   0   8       33.82       56.94     23.66 o 
   7   0   8      182.35      164.01     31.68 o 
   8   0   8       33.09        4.41     26.47 o 
 -14   1   8       12.49       11.71     16.50 o 
 -13   1   8       10.08       15.24     18.85 o 
 -12   1   8       14.66        9.91     12.62 o 
 -11   1   8       23.42       39.12     17.24 o 
 -10   1   8      202.88      189.59     17.71 o 
  -9   1   8      765.30      758.82     24.31 o 
  -8   1   8      773.67      738.28     22.88 o 
  -7   1   8      542.62      624.53     39.50 o 
  -6   1   8        8.10       39.71     11.23 o 
  -5   1   8        0.28       -7.62     13.23 o 
  -4   1   8      639.21      696.15     26.47 o 
  -3   1   8       13.85       51.06     22.26 o 
  -2   1   8       56.32       52.93     10.43 o 
  -1   1   8       61.54       55.88      8.02 o 
   0   1   8      830.07      759.66     37.69 o 
   1   1   8     1696.76     1749.59     44.11 o 
   2   1   8      480.01      416.64     30.08 o 
   3   1   8      173.12      216.54     25.66 o 
   4   1   8       68.31       94.64     24.46 o 
   5   1   8      252.25      218.55     30.88 o 
   6   1   8        6.64       16.44     24.86 o 
   7   1   8       68.38       35.29     25.66 o 
   8   1   8        0.31      -15.24     25.26 o 
 -14   2   8       20.08       29.59     16.87 o 
 -13   2   8       10.72        5.46     14.33 o 
 -12   2   8       43.66       53.25     14.87 o 
 -11   2   8        2.69       -2.07     11.46 o 
 -10   2   8      765.80      709.65     47.32 o 
  -9   2   8     3701.64     3604.53     98.05 o 
  -8   2   8      170.31      167.98     14.67 o 
  -7   2   8        1.56       -8.48      8.48 o 
  -6   2   8       29.20       44.53     17.04 o 
  -5   2   8       54.30       32.08     14.04 o 
  -4   2   8      255.16      240.02     19.85 o 
  -3   2   8      851.39      805.44     19.52 o 
  -2   2   8     2961.21     2862.78     44.51 o 
  -1   2   8      438.30      406.92     14.73 o 
   0   2   8        1.59      283.91     24.46 o 
   1   2   8      809.55      764.32     34.49 o 
   2   2   8      165.66      254.24     29.27 o 
   3   2   8        0.50       33.68     20.45 o 
   4   2   8       56.37       84.21     25.26 o 
   5   2   8      571.31      514.49     39.70 o 
   6   2   8      117.94      171.63     31.28 o 
   7   2   8       27.20        7.22     24.86 o 
   8   2   8       79.45       82.21     33.68 o 
 -13   3   8       10.78       13.54     14.60 o 
 -12   3   8      273.19      282.34     20.96 o 
 -11   3   8      214.31      259.15     19.13 o 
 -10   3   8       30.52       24.82     11.85 o 
  -9   3   8      583.80      510.40     21.94 o 
  -8   3   8      450.50      480.56     20.69 o 
  -7   3   8      113.70      109.63     12.68 o 
  -6   3   8      132.86      113.44     12.03 o 
  -5   3   8      422.79      290.91     15.31 o 
  -4   3   8      423.28      380.19     19.85 o 
  -3   3   8      375.05      391.90     37.90 o 
  -2   3   8        0.06       -6.82      9.22 o 
  -1   3   8       68.61       80.18      9.71 o 
   0   3   8      942.90      930.73     36.09 o 
   1   3   8      118.16      144.36     22.46 o 
   2   3   8      531.45      492.03     34.09 o 
   3   3   8       10.39        2.41     18.85 o 
   4   3   8      277.43      249.83     30.88 o 
   5   3   8      239.27      235.79     31.28 o 
   6   3   8      237.00      259.05     35.29 o 
   7   3   8      168.50      160.40     33.28 o 
 -13   4   8       18.79       11.75     14.43 o 
 -12   4   8        4.20        6.77     13.07 o 
 -11   4   8      601.78      582.39     25.23 o 
 -10   4   8      745.97      705.05     28.67 o 
  -9   4   8      235.95      245.48     17.99 o 
  -8   4   8       77.49       54.68     11.87 o 
  -7   4   8      180.90      181.41     15.00 o 
  -6   4   8       19.23       43.91     10.21 o 
  -5   4   8       15.60       14.84      8.79 o 
  -4   4   8      197.54      204.04     16.04 o 
  -3   4   8      561.03      535.82     18.37 o 
  -2   4   8      545.85      555.79     23.66 o 
  -1   4   8     1011.92      930.35     32.28 o 
   0   4   8     1304.12     1753.20     48.92 o 
   1   4   8      259.36      326.82     29.67 o 
   3   4   8       20.57       69.77     24.06 o 
   4   4   8       14.30       10.43     20.85 o 
   5   4   8       15.36       -0.80     23.66 o 
   6   4   8        0.19       21.25     28.47 o 
   7   4   8       74.78       52.93     31.68 o 
 -13   5   8      214.71      241.17     22.19 o 
 -12   5   8      149.01      171.24     18.56 o 
 -11   5   8       29.28       32.93     13.75 o 
 -10   5   8       33.99       30.52     14.64 o 
  -9   5   8       63.67       69.95     13.53 o 
  -8   5   8       98.34       94.10     13.86 o 
  -7   5   8        6.51       -1.26      9.75 o 
  -6   5   8     2225.07     2152.00     36.94 o 
  -5   5   8       28.25       17.49      9.21 o 
  -4   5   8       41.60       35.63      9.78 o 
  -3   5   8      189.26      182.11     14.02 o 
  -2   5   8       30.99       38.50     13.63 o 
  -1   5   8      258.67      275.69     16.84 o 
   0   5   8        4.57      236.19     28.07 o 
   1   5   8      545.41      578.25     35.29 o 
   2   5   8      584.77      568.63     36.89 o 
   3   5   8      118.97       87.82     26.07 o 
   4   5   8      309.14      290.33     34.49 o 
   5   5   8       41.26       49.32     27.67 o 
   6   5   8       85.54      140.75     34.09 o 
 -12   6   8        0.12        5.46     13.36 o 
 -11   6   8       10.07        4.17     13.01 o 
 -10   6   8       62.88       53.94     15.04 o 
  -9   6   8        2.76        8.62     11.53 o 
  -8   6   8       20.89       15.22     11.13 o 
  -7   6   8      110.88      122.11     14.18 o 
  -6   6   8      652.56      738.04     25.46 o 
  -5   6   8      254.18      225.06     18.65 o 
  -4   6   8      804.88      818.41     23.77 o 
  -3   6   8      234.54      243.97     16.16 o 
  -2   6   8      274.48      331.88     18.55 o 
  -1   6   8      101.40      103.47     13.20 o 
   0   6   8       65.81      321.21     30.08 o 
   1   6   8      848.03      825.67     40.10 o 
   2   6   8      323.45      274.69     30.88 o 
   3   6   8       14.71       -4.81     22.46 o 
   4   6   8       62.02       50.53     26.07 o 
   5   6   8        0.24      -24.46     24.46 o 
   6   6   8       10.94       48.52     32.48 o 
 -12   7   8       70.84       55.54     16.16 o 
 -11   7   8        3.28       11.53     13.47 o 
 -10   7   8       31.24       31.80     13.10 o 
  -9   7   8        0.48       13.81     11.82 o 
  -8   7   8        0.71        6.65     11.53 o 
  -7   7   8       36.81       41.84     12.44 o 
  -6   7   8      656.94      615.25     22.96 o 
  -5   7   8      427.44      418.65     20.27 o 
  -4   7   8      221.07      215.40     17.01 o 
  -3   7   8      198.79      180.47     15.45 o 
  -2   7   8       36.79       25.38     12.39 o 
  -1   7   8      171.39      183.85     15.76 o 
   0   7   8      207.50      267.07     29.27 o 
   1   7   8      325.91      306.37     32.08 o 
   2   7   8       61.23       50.93     23.26 o 
   3   7   8        0.08        2.01     23.26 o 
   4   7   8        2.27      -18.45     24.06 o 
   5   7   8        0.75       -2.01     28.87 o 
 -11   8   8        0.29       -2.97     13.83 o 
 -10   8   8      117.05      103.39     16.54 o 
  -9   8   8      196.01      215.79     18.99 o 
  -8   8   8      804.08      758.49     60.95 o 
  -7   8   8       66.44       64.74     13.82 o 
  -6   8   8      297.46      245.30     18.27 o 
  -5   8   8       11.08       10.64     11.37 o 
  -4   8   8      608.91      555.88     22.68 o 
  -3   8   8       36.97       45.31     12.19 o 
  -2   8   8      116.87      112.84     21.05 o 
  -1   8   8        6.33       -1.63     12.44 o 
   0   8   8      232.61      298.35     31.28 o 
   1   8   8      183.80      186.47     29.67 o 
   2   8   8      108.32       96.24     26.87 o 
   3   8   8       31.67       32.48     26.87 o 
   4   8   8       14.43        5.61     26.07 o 
 -11   9   8       17.00       47.42     17.19 o 
 -10   9   8       50.61       42.91     15.40 o 
  -9   9   8      114.57      139.08     17.98 o 
  -8   9   8        4.36        6.81     12.62 o 
  -7   9   8       61.71       36.42     13.29 o 
  -6   9   8       46.20       51.72     13.20 o 
  -5   9   8      148.84      117.23     15.64 o 
  -4   9   8       41.18       31.06     12.68 o 
  -3   9   8       23.86       51.33     19.25 o 
  -2   9   8      303.74      250.44     20.11 o 
  -1   9   8      319.79      275.09     29.67 o 
   0   9   8       60.52      121.10     26.07 o 
   1   9   8      124.37      117.90     27.67 o 
   2   9   8        0.73       -0.40     23.66 o 
   3   9   8        0.01      -13.23     27.27 o 
 -10  10   8       46.92       46.66     17.01 o 
  -9  10   8        4.22        7.55     14.83 o 
  -8  10   8       19.60       29.74     14.81 o 
  -7  10   8        9.45        7.58     14.44 o 
  -6  10   8        7.93       15.53     13.27 o 
  -5  10   8        7.47       -3.14     13.63 o 
  -4  10   8      144.21      148.93     21.25 o 
  -3  10   8        5.62       -8.38     13.29 o 
  -2  10   8       43.66       43.71     16.45 o 
  -1  10   8        1.79       -8.42     21.25 o 
   0  10   8      220.31      238.60     33.68 o 
   1  10   8      138.87      134.74     30.48 o 
   2  10   8       38.78       25.66     28.07 o 
  -8  11   8       13.07       -6.68     15.84 o 
  -7  11   8        9.45        6.12     15.51 o 
  -6  11   8        1.08       12.57     14.06 o 
  -5  11   8       22.54       24.10     13.27 o 
  -4  11   8       37.80       32.88     22.86 o 
  -3  11   8      116.01      172.73     21.85 o 
  -2  11   8      366.99      399.19     25.94 o 
  -1  11   8      138.44      138.75     30.88 o 
   0  11   8      121.99      114.69     31.28 o 
  -5  12   8      355.71      290.03     22.89 o 
  -4  12   8      148.00      175.20     20.84 o 
  -5 -14   9       32.72       37.45     17.96 o 
  -4 -14   9        9.54       37.59     16.94 o 
  -3 -14   9       61.27       47.07     16.26 o 
  -2 -14   9       39.52       41.57     16.30 o 
  -1 -14   9       63.36      102.13     17.96 o 
   0 -14   9       52.08       39.31     17.72 o 
   1 -14   9       67.74      106.88     19.38 o 
   2 -14   9       16.03       38.64     18.40 o 
  -7 -13   9       56.91       92.63     30.48 o 
  -6 -13   9       14.25       39.18     21.25 o 
  -5 -13   9        0.33       10.25     14.44 o 
  -4 -13   9       84.80       88.77     17.34 o 
  -3 -13   9       98.90      110.63     17.11 o 
  -2 -13   9       66.22       89.18     21.05 o 
  -1 -13   9       68.85       79.97     17.01 o 
   0 -13   9       11.08       19.56     15.30 o 
   1 -13   9      161.44      167.07     19.75 o 
   2 -13   9        3.09       21.27     17.01 o 
   3 -13   9       31.24       45.31     26.07 o 
   4 -13   9        4.53       40.90     27.27 o 
  -8 -12   9       86.44       84.21     31.28 o 
  -7 -12   9       89.76       75.39     26.87 o 
  -6 -12   9      286.58      254.87     21.35 o 
  -5 -12   9       77.35       97.48     15.99 o 
  -4 -12   9       44.06       46.96     14.52 o 
  -3 -12   9       67.07       69.64     16.26 o 
  -2 -12   9      102.29      123.84     20.05 o 
  -1 -12   9       47.44       41.73     15.17 o 
   0 -12   9       74.89       72.16     16.50 o 
   1 -12   9       13.62       27.33     15.07 o 
   2 -12   9       16.28       25.30     15.87 o 
   3 -12   9       84.71       97.04     27.27 o 
   4 -12   9       27.44       74.59     26.07 o 
   5 -12   9       46.96       69.37     27.27 o 
  -9 -11   9      195.38      192.08     33.68 o 
  -8 -11   9      105.74      111.08     28.87 o 
  -7 -11   9       35.94      101.86     27.27 o 
  -6 -11   9        6.41        9.58     13.56 o 
  -5 -11   9       69.47       67.94     14.44 o 
  -4 -11   9      646.75      624.99     58.15 o 
  -3 -11   9      604.08      574.98     23.98 o 
  -2 -11   9      198.42      204.52     22.46 o 
  -1 -11   9      359.01      401.43     22.12 o 
   0 -11   9       42.11       39.33     14.67 o 
   1 -11   9       21.13        9.12     14.27 o 
   2 -11   9        0.15        5.70     14.45 o 
   3 -11   9       40.42       72.98     25.66 o 
   4 -11   9       81.58       52.53     25.26 o 
   5 -11   9       26.86       18.85     25.26 o 
   6 -11   9      158.98      127.52     29.67 o 
 -10 -10   9       12.67       31.68     26.87 o 
  -9 -10   9       87.92       89.83     27.27 o 
  -8 -10   9      221.15      249.02     32.48 o 
  -7 -10   9      395.03      442.71     38.10 o 
  -6 -10   9       75.62       68.70     16.24 o 
  -5 -10   9       52.44       62.08     14.22 o 
  -4 -10   9      250.64      261.50     18.77 o 
  -3 -10   9      110.89       98.65     15.24 o 
  -2 -10   9       25.55       19.65     13.47 o 
  -1 -10   9      264.48      328.70     21.09 o 
   0 -10   9      168.19      183.24     17.80 o 
   1 -10   9        2.52       39.24     13.47 o 
   2 -10   9      119.95      122.09     16.27 o 
   3 -10   9       42.67       58.95     23.66 o 
   4 -10   9      109.17      113.89     27.67 o 
   5 -10   9      155.98      177.24     30.48 o 
   6 -10   9      123.11      161.20     30.88 o 
 -11  -9   9       67.53       92.63     30.88 o 
 -10  -9   9      121.87      143.56     29.67 o 
  -9  -9   9      120.40       88.22     26.07 o 
  -8  -9   9       14.70       12.43     23.66 o 
  -7  -9   9       71.10       93.03     24.46 o 
  -6  -9   9      472.00      494.29     22.06 o 
  -5  -9   9      356.39      329.54     19.56 o 
  -4  -9   9       24.91       60.89     14.03 o 
  -3  -9   9       22.27        6.85     14.24 o 
  -2  -9   9      110.88      154.46     17.27 o 
  -1  -9   9       25.48      129.95     15.79 o 
   0  -9   9      555.03      497.64     23.24 o 
   1  -9   9       79.82       63.15     14.06 o 
   2  -9   9        1.49      -12.43     20.05 o 
   3  -9   9       59.53       72.98     22.86 o 
   4  -9   9       13.47       20.85     21.65 o 
   5  -9   9       13.53       17.24     22.46 o 
   6  -9   9      326.62      278.30     32.08 o 
   7  -9   9       81.30       70.58     27.27 o 
 -11  -8   9      105.43       97.44     29.27 o 
 -10  -8   9       39.37       49.72     25.26 o 
  -9  -8   9       82.55       72.98     23.66 o 
  -8  -8   9      247.36      213.33     27.67 o 
  -7  -8   9      507.08      530.13     37.29 o 
  -6  -8   9       90.85       90.70     14.64 o 
  -5  -8   9       61.57       73.80     13.86 o 
  -4  -8   9      226.08      211.37     18.12 o 
  -3  -8   9       23.60       11.28     11.99 o 
  -2  -8   9       26.47       24.64     12.32 o 
  -1  -8   9      535.70      553.93     22.95 o 
   0  -8   9        1.97       11.09     11.66 o 
   1  -8   9       48.50       52.93     23.26 o 
   2  -8   9       99.84       76.19     24.06 o 
   3  -8   9      601.68      567.02     37.29 o 
   4  -8   9      352.63      346.47     32.88 o 
   5  -8   9      196.85      258.25     32.48 o 
   6  -8   9      461.81      409.03     36.49 o 
   7  -8   9       48.05       30.08     26.87 o 
 -12  -7   9        3.65      -16.44     23.26 o 
 -11  -7   9        3.63       -1.60     24.46 o 
 -10  -7   9       35.83       26.87     23.26 o 
  -9  -7   9        4.06       11.23     20.45 o 
  -8  -7   9       23.64       31.28     20.45 o 
  -7  -7   9        1.40       -3.21     17.24 o 
  -6  -7   9      281.68      269.18     17.92 o 
  -5  -7   9       83.98       99.07     13.93 o 
  -4  -7   9      763.14      754.99     23.61 o 
  -3  -7   9      214.92      207.98     16.87 o 
  -2  -7   9       80.76       85.01     20.85 o 
  -1  -7   9     1255.44     1468.68     30.43 o 
   0  -7   9     1462.75     1460.20     30.25 o 
   1  -7   9     1493.72     1398.13     31.88 o 
   2  -7   9        6.76       -2.81     21.25 o 
   3  -7   9       82.37       50.13     23.66 o 
   4  -7   9      116.93       78.20     25.66 o 
   5  -7   9      199.90      187.67     29.67 o 
   6  -7   9       39.93       33.68     24.46 o 
   7  -7   9      139.02      139.95     28.47 o 
 -12  -6   9       34.06        7.22     25.26 o 
 -11  -6   9        2.67        8.82     21.65 o 
  -9  -6   9        0.86       11.23     19.65 o 
  -8  -6   9      114.27      100.25     22.46 o 
  -7  -6   9      480.02      406.22     31.28 o 
  -6  -6   9      368.62      356.70     18.48 o 
  -5  -6   9       48.29       32.71     11.76 o 
  -4  -6   9      281.69      329.44     17.68 o 
  -3  -6   9      521.74      510.15     20.84 o 
  -2  -6   9      575.08      522.49     19.82 o 
  -1  -6   9        3.23       34.14     11.56 o 
   0  -6   9      499.19      476.89     19.55 o 
   1  -6   9        1.26      -10.44     10.44 o 
   2  -6   9        2.09      -16.44     20.05 o 
   3  -6   9      760.06      625.17     38.10 o 
   4  -6   9      861.86      878.25     72.58 o 
   5  -6   9        5.23       37.20     15.07 o 
   6  -6   9        5.44        0.21     14.22 o 
   7  -6   9      658.06      655.15     28.63 o 
   8  -6   9      362.92      323.22     29.67 o 
 -13  -5   9        1.53       68.97     29.67 o 
 -12  -5   9      226.83      217.34     30.48 o 
 -11  -5   9      156.38      181.25     30.48 o 
 -10  -5   9        4.08       11.63     20.45 o 
  -9  -5   9      107.72       83.01     23.66 o 
  -8  -5   9      119.08       82.61     20.85 o 
  -7  -5   9       58.96       70.18     19.65 o 
  -6  -5   9       13.72       12.54     10.32 o 
  -5  -5   9      161.91      154.49     21.10 o 
  -4  -5   9      156.21      196.75     10.73 o 
  -3  -5   9        0.05       -9.59      9.59 o 
  -2  -5   9       65.01       49.45     15.24 o 
  -1  -5   9       86.03      238.29     16.08 o 
   0  -5   9        3.38        1.44      9.89 o 
   1  -5   9     2395.55     2216.84     34.18 o 
   2  -5   9     1467.48     1422.36     30.23 o 
   3  -5   9      927.51      930.06     27.63 o 
   4  -5   9     1150.55     1124.20     30.69 o 
   5  -5   9       74.29       96.22     16.86 o 
   6  -5   9        0.93      -10.05     14.87 o 
   7  -5   9       53.99       62.80     17.64 o 
   8  -5   9       32.29       23.12     17.92 o 
 -13  -4   9      212.35      195.29     32.48 o 
 -12  -4   9      207.77      210.53     30.88 o 
 -11  -4   9      673.36      643.64     53.53 o 
 -10  -4   9      402.09      445.70     22.67 o 
  -9  -4   9       88.25       98.58     14.55 o 
  -8  -4   9      102.67       94.08     17.64 o 
  -7  -4   9       48.75      130.55     13.18 o 
  -6  -4   9       44.13       38.37      7.58 o 
  -5  -4   9      647.25      648.45     32.33 o 
  -4  -4   9       26.89       67.83      7.98 o 
  -3  -4   9     1412.61     1443.77     20.29 o 
  -2  -4   9      168.02      169.55     10.59 o 
  -1  -4   9      351.86      359.04     12.52 o 
   0  -4   9      681.96      601.53     15.28 o 
   1  -4   9      214.10      252.38     18.20 o 
   2  -4   9        1.62       34.34     13.10 o 
   3  -4   9      556.12      488.59     43.91 o 
   4  -4   9       51.92       63.10     16.26 o 
   5  -4   9      461.84      424.85     23.81 o 
   6  -4   9      612.49      476.67     25.65 o 
   7  -4   9      149.12      153.65     20.84 o 
   8  -4   9       88.46      118.58     20.69 o 
 -13  -3   9       10.08       12.66     15.81 o 
 -12  -3   9        1.88       -2.59     14.04 o 
 -11  -3   9        9.80        4.31     17.04 o 
 -10  -3   9      334.33      368.59     21.06 o 
  -9  -3   9        0.31      -13.63     18.05 o 
  -8  -3   9        0.32        4.32     11.63 o 
  -7  -3   9       69.10      144.82     11.64 o 
  -6  -3   9      539.76      464.44     28.37 o 
  -5  -3   9     1149.87      961.62     17.94 o 
  -4  -3   9     2742.13     2757.52     28.13 o 
  -3  -3   9      414.51      461.79     18.73 o 
  -2  -3   9      888.61      855.15     16.78 o 
  -1  -3   9      195.97      204.08     22.66 o 
   0  -3   9     1184.47     1257.04     22.10 o 
   1  -3   9      349.65      351.68     24.06 o 
   2  -3   9      926.65      820.46     33.68 o 
   3  -3   9     1763.72     1634.50     47.32 o 
   4  -3   9      482.83      478.80     34.49 o 
   5  -3   9      140.74      140.83     18.71 o 
   6  -3   9        0.77      -11.01     15.44 o 
   7  -3   9       63.27       96.47     18.84 o 
   8  -3   9       14.86       22.50     18.84 o 
 -13  -2   9       13.51       20.14     15.51 o 
 -12  -2   9       91.28       99.38     16.84 o 
 -11  -2   9      467.52      490.83     64.16 o 
 -10  -2   9       16.52       73.69     14.44 o 
  -9  -2   9       37.38       22.68     12.24 o 
  -8  -2   9      101.13       89.77     14.24 o 
  -7  -2   9     1312.27     1683.11     48.72 o 
  -6  -2   9     2103.84     2158.68     41.76 o 
  -5  -2   9     1182.18     1484.06    207.64 o 
  -4  -2   9       22.03      653.86     55.14 o 
  -3  -2   9      245.99      221.89     36.49 o 
  -2  -2   9      615.50      691.68     20.85 o 
  -1  -2   9      105.11      141.63     11.83 o 
   0  -2   9       22.49       36.89     12.83 o 
   1  -2   9       10.96       42.11     14.44 o 
   3  -2   9        2.45       -3.21     18.85 o 
   4  -2   9       48.82       45.31     20.85 o 
   5  -2   9        9.12       43.31     20.45 o 
   6  -2   9        2.51       -1.20     22.46 o 
   7  -2   9        2.58       13.23     23.26 o 
   8  -2   9        0.14        4.27     20.25 o 
 -13  -1   9       85.34       93.01     18.04 o 
 -12  -1   9        0.19       -7.63     13.53 o 
 -11  -1   9       95.90       96.54     16.18 o 
 -10  -1   9        9.13       14.68     12.56 o 
  -9  -1   9      127.72      129.88     15.56 o 
  -8  -1   9      169.03      157.21     15.19 o 
  -7  -1   9       59.60       65.73     11.36 o 
  -6  -1   9      861.85      831.66     32.48 o 
  -5  -1   9     4762.52     4967.13     61.75 o 
  -4  -1   9     3039.89     3143.62     53.33 o 
  -3  -1   9     1079.49     1096.09     40.70 o 
  -2  -1   9      171.35      175.90     62.36 o 
  -1  -1   9       61.69       74.91     21.85 o 
   0  -1   9      188.37      202.11     21.65 o 
   1  -1   9      146.27      186.47     20.85 o 
   2  -1   9      429.06      392.18     29.27 o 
   3  -1   9      179.51      206.92     26.47 o 
   4  -1   9      355.30      606.72     38.90 o 
   5  -1   9       86.86       89.02     25.66 o 
   6  -1   9       50.97       29.67     23.26 o 
   7  -1   9       25.23       79.00     26.87 o 
   8  -1   9       59.42       75.39     29.27 o 
 -13   0   9       11.79       15.64     14.46 o 
 -12   0   9      100.13      100.10     35.49 o 
 -11   0   9      642.69      636.58     26.32 o 
 -10   0   9        1.58       -7.90     11.83 o 
  -9   0   9        8.87        6.00     14.04 o 
  -8   0   9     2138.64     2064.25     67.57 o 
  -7   0   9     1687.49     2026.48     34.63 o 
  -6   0   9      278.95      220.55     25.66 o 
  -5   0   9      117.46       84.21     21.25 o 
  -4   0   9      249.16      777.34     58.35 o 
  -3   0   9       53.76       50.41     13.43 o 
  -2   0   9       87.74       90.23     14.84 o 
  -1   0   9       63.07       86.16     21.85 o 
   0   0   9      795.61      806.82     32.08 o 
   1   0   9     1266.38     1619.26     44.11 o 
   2   0   9      465.55      768.33     35.29 o 
   3   0   9      633.12      628.38     37.29 o 
   5   0   9      446.07      352.48     35.69 o 
   6   0   9       78.16       52.13     27.27 o 
   7   0   9        7.86        7.22     24.86 o 
 -13   1   9       72.46       86.22     23.26 o 
 -12   1   9       13.17       16.44     17.64 o 
 -11   1   9      456.38      472.14     23.52 o 
 -10   1   9      251.86      266.21     19.58 o 
  -9   1   9       82.10       93.62     14.27 o 
  -8   1   9      249.05      196.14     16.84 o 
  -7   1   9      432.60      415.04     18.84 o 
  -6   1   9      245.68      240.48     16.10 o 
  -5   1   9      797.29      819.25     31.28 o 
  -4   1   9      305.66      230.77     14.60 o 
  -3   1   9     1142.29     1151.26     23.45 o 
  -2   1   9     1519.62     1351.72     24.09 o 
  -1   1   9     1074.80      994.07     25.66 o 
   0   1   9      204.07      196.49     21.65 o 
   1   1   9      404.56      381.76     28.87 o 
   2   1   9       29.49       26.87     18.85 o 
   3   1   9       54.65       37.69     20.85 o 
   4   1   9      180.72      234.19     30.08 o 
   5   1   9        7.77       14.84     23.26 o 
   6   1   9       84.87       38.90     28.07 o 
   7   1   9       17.97      -10.03     24.86 o 
 -13   2   9       19.04       31.65     15.97 o 
 -12   2   9       15.43       20.91     13.47 o 
 -11   2   9      269.14      250.80     20.11 o 
 -10   2   9      427.87      441.72     22.35 o 
  -9   2   9     3213.93     3187.59     47.63 o 
  -8   2   9     1282.90     1182.62     28.73 o 
  -7   2   9      422.03      416.77     19.26 o 
  -6   2   9      125.38      134.99     13.18 o 
  -5   2   9      348.91      317.22     16.16 o 
  -4   2   9      242.31      275.36     15.07 o 
  -3   2   9        0.51       -1.26      7.79 o 
  -2   2   9       65.83       55.74     12.43 o 
  -1   2   9      187.26      195.67     13.77 o 
   0   2   9      151.04      164.41     22.46 o 
   1   2   9      173.36      414.64     30.88 o 
   2   2   9        2.59       -1.20     19.65 o 
   3   2   9      320.02      302.36     32.48 o 
   4   2   9      423.47      463.56     39.30 o 
   5   2   9      316.65      560.20     42.51 o 
   6   2   9        0.03       -9.22     24.86 o 
   7   2   9        0.17        4.41     26.87 o 
 -13   3   9        0.33       18.36     14.27 o 
 -12   3   9       71.15       85.23     16.10 o 
 -11   3   9      357.07      336.31     25.86 o 
 -10   3   9      387.32      448.29     28.47 o 
  -9   3   9      260.15      228.50     18.27 o 
  -8   3   9       84.51       79.72     13.29 o 
  -7   3   9      129.41      127.95     13.86 o 
  -6   3   9       62.79       51.40     11.20 o 
  -5   3   9        0.11       -1.66      8.45 o 
  -4   3   9      517.64      542.23     19.13 o 
  -3   3   9     1059.85     1027.09     23.57 o 
  -2   3   9     2103.21     2070.62     31.31 o 
  -1   3   9     1570.34     1780.87     48.12 o 
   0   3   9      440.57      492.03     31.68 o 
   1   3   9      645.49      687.72     37.29 o 
   2   3   9      159.82      170.43     26.87 o 
   3   3   9      398.60      344.06     32.48 o 
   4   3   9      185.01      214.54     31.28 o 
   5   3   9      103.02       76.19     27.67 o 
   6   3   9       25.62       20.85     28.47 o 
 -13   4   9       36.30       86.96     17.40 o 
 -12   4   9       38.50       49.20     15.15 o 
 -11   4   9       22.79       18.45     13.58 o 
 -10   4   9       34.97       26.49     12.75 o 
  -9   4   9       36.75       50.45     12.72 o 
  -8   4   9       35.15       36.37     12.27 o 
  -7   4   9       88.57      160.15     15.02 o 
  -6   4   9       96.84       59.33     11.62 o 
  -5   4   9       85.66       72.79     11.06 o 
  -4   4   9      134.57      270.84     15.64 o 
  -3   4   9      119.58      103.15     11.53 o 
  -2   4   9      326.57      267.92     16.38 o 
  -1   4   9      221.13      312.78     28.47 o 
   0   4   9      186.99      175.64     25.26 o 
   1   4   9       26.13       11.63     19.25 o 
   2   4   9       59.55       37.29     22.46 o 
   3   4   9       21.39       27.67     22.46 o 
   4   4   9      284.32      271.08     33.68 o 
   5   4   9      153.93      155.99     32.48 o 
   6   4   9      103.41       73.79     32.48 o 
 -13   5   9       76.62       63.11     17.24 o 
 -12   5   9        3.47       -5.95     13.29 o 
 -11   5   9       10.21       10.30     13.75 o 
 -10   5   9      249.67      212.84     18.84 o 
  -9   5   9        5.09       -1.21     11.26 o 
  -8   5   9        7.19       -2.15     10.73 o 
  -7   5   9       14.02        9.73     10.45 o 
  -6   5   9       23.86       34.98     10.89 o 
  -5   5   9       18.02       20.03     10.06 o 
  -4   5   9        5.51       42.95     10.73 o 
  -3   5   9       79.42       89.04     12.39 o 
  -2   5   9      234.49      257.71     17.44 o 
  -1   5   9      670.48      574.64     33.68 o 
   0   5   9      336.55      324.01     30.88 o 
   1   5   9      948.00      860.16     42.11 o 
   2   5   9      107.67      138.35     26.47 o 
   3   5   9       11.22        3.61     23.26 o 
   4   5   9       18.33       19.65     24.06 o 
   5   5   9        0.16      -24.06     26.47 o 
 -12   6   9       51.21       49.77     16.02 o 
 -11   6   9        2.57        0.41     13.45 o 
 -10   6   9        2.54       12.54     12.39 o 
  -9   6   9        1.80        5.16     12.04 o 
  -8   6   9        0.26       -3.10     14.04 o 
  -7   6   9      540.30      583.45     23.11 o 
  -6   6   9      604.63      561.29     22.40 o 
  -5   6   9       31.73       30.36     11.02 o 
  -4   6   9      240.68      251.33     17.42 o 
  -3   6   9        0.33        1.69     10.16 o 
  -2   6   9       35.86        5.09     11.33 o 
  -1   6   9      356.50      396.59     30.48 o 
   0   6   9      262.85      265.47     28.87 o 
   1   6   9       19.05       16.04     21.25 o 
   2   6   9       37.99       19.25     22.46 o 
   3   6   9      225.55      189.27     32.48 o 
   4   6   9      172.77      163.61     32.08 o 
   5   6   9       99.77       68.57     32.48 o 
 -12   7   9       39.75       20.98     14.93 o 
 -11   7   9       56.06       44.28     14.54 o 
 -10   7   9       69.83       48.99     14.55 o 
  -9   7   9      195.88      172.43     24.06 o 
  -8   7   9      102.79      109.30     15.72 o 
  -7   7   9      114.92      115.75     15.56 o 
  -6   7   9     1004.96      842.11     62.36 o 
  -5   7   9       36.95       36.45     12.15 o 
  -4   7   9      230.86      249.30     18.37 o 
  -3   7   9       17.71       27.27     16.84 o 
  -2   7   9        0.51        5.83     17.64 o 
  -1   7   9      183.07      222.56     26.07 o 
   0   7   9      438.05      441.51     34.09 o 
   1   7   9      316.78      301.16     33.28 o 
   2   7   9       40.28       36.49     24.46 o 
   3   7   9       30.74       23.26     26.07 o 
   4   7   9        3.23      -12.83     25.66 o 
 -11   8   9        0.16       -1.54     14.61 o 
 -10   8   9      330.22      274.84     21.66 o 
  -9   8   9        0.70        3.58     13.25 o 
  -8   8   9        7.99        1.81     12.13 o 
  -7   8   9      501.39      592.84     87.22 o 
  -6   8   9       83.36       76.10     15.00 o 
  -5   8   9       13.64       26.75     13.20 o 
  -4   8   9      220.95      339.00     20.54 o 
  -3   8   9      219.42      213.27     18.56 o 
  -2   8   9      238.96      251.43     28.87 o 
  -1   8   9       40.86       32.08     21.25 o 
   0   8   9      170.32      162.01     28.87 o 
   1   8   9        1.68        2.81     22.46 o 
   2   8   9       22.08       20.45     24.86 o 
   3   8   9       66.80       35.69     29.27 o 
 -10   9   9       19.40       19.61     15.69 o 
  -9   9   9        9.70       14.10     14.44 o 
  -8   9   9       10.40       -1.31     12.89 o 
  -7   9   9      255.27      232.51     19.87 o 
  -6   9   9      408.30      366.33     23.46 o 
  -5   9   9        5.89       -4.23     12.43 o 
  -4   9   9        2.71       16.90     12.60 o 
  -3   9   9        0.03       -9.04     12.90 o 
  -2   9   9        0.21       11.63     20.05 o 
  -1   9   9        0.98       24.86     22.46 o 
   0   9   9      146.66      136.34     30.08 o 
   1   9   9      117.73       99.05     28.87 o 
   2   9   9       47.28       37.69     28.07 o 
  -9  10   9        0.28      -10.56     24.06 o 
  -8  10   9        8.37        4.55     14.47 o 
  -7  10   9      110.42       81.31     17.23 o 
  -6  10   9       89.21       89.25     16.57 o 
  -5  10   9      105.29       89.58     15.97 o 
  -4  10   9        0.73       16.44     20.85 o 
  -3  10   9       85.86       88.03     16.44 o 
  -2  10   9      115.51       99.45     26.87 o 
  -1  10   9      101.85       86.22     27.67 o 
   0  10   9      101.03       74.59     24.46 o 
  -6  11   9       80.90       64.79     17.44 o 
  -5  11   9        0.33        0.47     14.64 o 
  -4  11   9      104.63      108.76     18.15 o 
  -3  11   9       92.92       81.77     18.94 o 
  -2  11   9       41.52       34.49     25.26 o 
  -4 -14  10        8.62        8.81     16.18 o 
  -3 -14  10       11.72       28.09     16.66 o 
  -2 -14  10       39.03       29.41     16.86 o 
  -1 -14  10       23.46       36.60     17.29 o 
   0 -14  10       19.43       32.84     17.99 o 
  -6 -13  10       50.91       55.74     28.07 o 
  -5 -13  10       84.89       95.38     17.72 o 
  -4 -13  10        4.16        3.80     14.79 o 
  -3 -13  10       75.07      103.33     27.27 o 
  -2 -13  10      127.64      146.77     20.13 o 
  -1 -13  10       75.46       79.10     17.58 o 
   0 -13  10      197.43      201.91     21.40 o 
   1 -13  10      469.02      478.30     26.93 o 
   2 -13  10        9.22       19.25     25.26 o 
   3 -13  10        2.26       37.69     27.27 o 
  -8 -12  10       12.02       47.32     28.47 o 
  -7 -12  10        2.46       16.84     26.07 o 
  -6 -12  10       29.85       12.31     14.25 o 
  -5 -12  10       66.26       53.42     15.76 o 
  -4 -12  10      304.92      289.55     21.66 o 
  -3 -12  10      243.16      276.66     21.50 o 
  -2 -12  10      454.11      402.95     23.68 o 
  -1 -12  10       90.68      101.95     24.46 o 
   0 -12  10       77.55       68.76     22.66 o 
   1 -12  10      109.70      122.10     19.01 o 
   2 -12  10        3.34      -22.86     22.86 o 
   3 -12  10      143.78      123.51     29.67 o 
   4 -12  10       92.84      114.29     33.28 o 
  -9 -11  10       72.39      107.07     30.48 o 
  -8 -11  10      113.05       79.40     26.87 o 
  -7 -11  10      286.28      275.49     34.89 o 
  -6 -11  10      156.95      237.47     25.66 o 
  -5 -11  10       18.47       29.20     14.50 o 
  -4 -11  10        0.09        5.10     13.25 o 
  -3 -11  10      151.08      157.64     18.15 o 
  -2 -11  10       60.49       50.24     15.74 o 
  -1 -11  10      503.63      444.19     23.38 o 
   0 -11  10      246.95      361.31     22.81 o 
   1 -11  10       22.79       30.33     15.19 o 
   2 -11  10      116.10      102.66     27.27 o 
   3 -11  10       19.82       -1.60     24.06 o 
   4 -11  10      148.43      156.79     31.28 o 
   5 -11  10       89.15      103.46     28.87 o 
 -10 -10  10       18.76       22.46     26.47 o 
  -9 -10  10       61.20       55.34     25.66 o 
  -8 -10  10       10.89       10.03     24.46 o 
  -7 -10  10       12.54       12.03     23.26 o 
  -6 -10  10        0.18       12.34     13.58 o 
  -5 -10  10      437.69      429.00     21.81 o 
  -4 -10  10      723.77      640.07     24.91 o 
  -3 -10  10      449.11      469.19     23.11 o 
  -2 -10  10       75.61       90.80     15.87 o 
  -1 -10  10       16.28       -6.89     13.25 o 
   0 -10  10       11.36       20.49     13.68 o 
   1 -10  10      246.89      194.92     18.88 o 
   2 -10  10       33.36       26.87     24.06 o 
   3 -10  10       19.16       50.13     24.86 o 
   4 -10  10       25.11        5.61     24.46 o 
   5 -10  10       38.98       44.51     26.07 o 
 -10  -9  10       10.02      -16.44     23.66 o 
  -9  -9  10      149.68      119.10     27.67 o 
  -8  -9  10      394.97      383.36     36.49 o 
  -7  -9  10      251.87      260.25     31.68 o 
  -6  -9  10      158.57      172.37     16.47 o 
  -5  -9  10       80.27       97.99     14.90 o 
  -4  -9  10      791.51      750.31     25.92 o 
  -3  -9  10      326.94      300.23     20.36 o 
  -2  -9  10       82.61       82.87     15.40 o 
  -1  -9  10      388.83      364.22     21.50 o 
   0  -9  10       57.04       60.84     14.84 o 
   1  -9  10      424.64      337.25     31.68 o 
   2  -9  10      190.28      185.26     29.27 o 
   3  -9  10       23.56       52.13     23.66 o 
   4  -9  10       48.66       43.71     25.26 o 
   5  -9  10       92.45       58.15     26.47 o 
   6  -9  10       68.48       70.18     28.47 o 
 -11  -8  10       11.65       23.26     23.26 o 
 -10  -8  10      204.56      206.12     32.08 o 
  -9  -8  10       21.30       17.24     22.46 o 
  -8  -8  10      195.84      250.23     30.08 o 
  -7  -8  10       45.23       47.72     22.06 o 
  -6  -8  10        1.71       13.76     12.24 o 
  -5  -8  10      270.09      225.55     18.53 o 
  -4  -8  10      227.17      229.44     18.29 o 
  -3  -8  10     1474.96     1463.33     32.47 o 
  -2  -8  10        1.01       -9.06     12.10 o 
  -1  -8  10      513.12      495.23     23.05 o 
   0  -8  10     1207.02     1235.10     30.34 o 
   1  -8  10       50.65       44.91     24.46 o 
   2  -8  10      214.36      219.75     30.88 o 
   3  -8  10       48.27       37.29     24.06 o 
   4  -8  10      151.19      127.52     28.07 o 
   5  -8  10        6.91       10.83     23.26 o 
   6  -8  10      128.85      151.58     31.28 o 
 -12  -7  10       11.28       26.07     27.67 o 
 -11  -7  10        1.47       32.08     24.86 o 
 -10  -7  10       15.72       26.87     21.25 o 
  -9  -7  10       34.61       33.28     22.06 o 
  -8  -7  10      775.17      742.26     40.50 o 
  -7  -7  10     1292.01     1217.05     46.12 o 
  -6  -7  10      667.24      566.35     22.38 o 
  -5  -7  10      612.01      659.97     28.27 o 
  -4  -7  10       33.61       34.74     12.75 o 
  -3  -7  10       10.77       -3.01     11.53 o 
  -2  -7  10      165.66      161.96     16.16 o 
  -1  -7  10       30.76       34.38     13.18 o 
   0  -7  10        0.08      -10.03     12.01 o 
   1  -7  10       73.43       56.14     24.46 o 
   2  -7  10       12.35        8.02     22.46 o 
   3  -7  10      116.44       94.64     25.26 o 
   4  -7  10        5.89       15.64     22.86 o 
   5  -7  10       85.61       93.03     27.27 o 
   6  -7  10      232.02      233.79     33.68 o 
   7  -7  10       66.42       71.38     28.87 o 
 -12  -6  10       33.51       40.90     27.27 o 
 -11  -6  10      104.72       91.03     27.67 o 
 -10  -6  10       92.73       99.05     25.26 o 
  -9  -6  10      269.27      322.81     30.88 o 
  -8  -6  10     1034.67     1045.02     45.31 o 
  -7  -6  10      290.98      265.47     28.87 o 
  -6  -6  10        4.34        7.00     11.53 o 
  -5  -6  10      102.53      110.81     13.73 o 
  -4  -6  10        0.84       -6.00     11.18 o 
  -3  -6  10      106.52      164.64     29.27 o 
  -2  -6  10       21.38       14.60     12.22 o 
  -1  -6  10     1113.31     1016.70     26.65 o 
   0  -6  10      641.65      918.97     25.71 o 
   1  -6  10      574.42      532.94     38.10 o 
   2  -6  10     1035.48      991.69     45.31 o 
   3  -6  10      229.27      247.02     30.08 o 
   4  -6  10      569.67      458.75     36.09 o 
   5  -6  10      158.23      198.50     32.08 o 
   6  -6  10      467.27      419.85     38.10 o 
   7  -6  10       46.32       72.58     28.47 o 
 -12  -5  10       19.85       40.90     24.06 o 
 -11  -5  10      234.25      210.53     30.88 o 
 -10  -5  10       44.01       41.30     23.66 o 
  -9  -5  10      116.16      144.76     25.26 o 
  -8  -5  10      715.16      759.10     40.90 o 
  -7  -5  10      832.97      698.55     35.29 o 
  -6  -5  10      903.94      844.12     23.60 o 
  -5  -5  10      205.34      200.04     16.54 o 
  -4  -5  10      786.93      729.52     22.96 o 
  -3  -5  10      818.87      781.13     23.69 o 
  -2  -5  10      203.67      213.59     16.84 o 
  -1  -5  10     1666.76     1519.67     29.58 o 
   0  -5  10     1299.12     1325.32     46.52 o 
   1  -5  10      243.85      218.15     30.88 o 
   2  -5  10        1.95       -0.76     13.58 o 
   3  -5  10       47.79       83.23     16.38 o 
   4  -5  10       11.27        4.71     14.22 o 
   5  -5  10       15.88        4.95     14.67 o 
   6  -5  10       19.66       10.23     16.29 o 
   7  -5  10       52.97       70.21     19.69 o 
 -13  -4  10       17.22        4.81     24.46 o 
 -12  -4  10       58.55       40.10     22.86 o 
 -11  -4  10       88.57       76.19     24.46 o 
 -10  -4  10       62.90       34.89     22.06 o 
  -9  -4  10      630.05      599.73     23.59 o 
  -8  -4  10      102.53       89.07     13.87 o 
  -7  -4  10       85.16       90.65     13.03 o 
  -6  -4  10      109.45      143.56     10.92 o 
  -5  -4  10     1279.18     1183.27     20.92 o 
  -4  -4  10      972.27     1027.75     18.91 o 
  -3  -4  10      253.02      248.31     12.20 o 
  -2  -4  10      107.22      109.08      9.31 o 
  -1  -4  10       41.81       41.07      8.37 o 
   0  -4  10      565.41      703.93     40.10 o 
   1  -4  10      620.68      655.55     24.76 o 
   2  -4  10     1771.21     1814.51     36.90 o 
   3  -4  10      819.16      988.25     30.66 o 
   4  -4  10      441.86      349.34     23.17 o 
   5  -4  10       26.70       32.91     16.98 o 
   6  -4  10       80.77      109.30     23.46 o 
   7  -4  10       44.34       56.09     19.26 o 
 -13  -3  10      133.46      166.21     20.20 o 
 -12  -3  10      193.11      218.01     39.50 o 
 -11  -3  10      399.78      480.19     24.26 o 
 -10  -3  10       83.26       75.85     23.26 o 
  -9  -3  10       15.77       26.52     18.85 o 
  -8  -3  10       59.70       55.82     12.68 o 
  -7  -3  10      238.40      212.03     16.28 o 
  -6  -3  10      393.76      388.53     15.04 o 
  -5  -3  10      167.91      174.63     51.75 o 
  -4  -3  10      228.55      205.41     12.35 o 
  -3  -3  10      586.08      551.36     24.86 o 
  -2  -3  10     1107.74     1128.79     38.74 o 
  -1  -3  10      921.33      828.16     23.86 o 
   0  -3  10      232.30      213.74     22.06 o 
   1  -3  10     1087.95     1014.94     35.29 o 
   2  -3  10     1803.63     1724.32     47.72 o 
   3  -3  10       19.46       20.85     19.25 o 
   4  -3  10       35.89        3.61     19.65 o 
   5  -3  10        1.28       -4.49     14.96 o 
   6  -3  10      247.17      259.62     24.10 o 
   7  -3  10        0.82        4.32     18.04 o 
 -13  -2  10       85.58      124.06     20.45 o 
 -12  -2  10        2.14        5.31     27.27 o 
 -11  -2  10       33.76       45.38     14.55 o 
 -10  -2  10        0.23       -7.01     17.84 o 
  -9  -2  10       32.15       49.11     13.07 o 
  -8  -2  10       53.08       67.18     12.51 o 
  -7  -2  10       55.23       34.27     10.83 o 
  -6  -2  10     2601.82     2678.03     30.82 o 
  -5  -2  10     1268.40     1149.94     21.11 o 
  -4  -2  10     1055.71     1005.60     33.28 o 
  -3  -2  10      655.40      780.85     20.49 o 
  -2  -2  10        1.38        1.78      8.38 o 
  -1  -2  10      112.08      131.75     11.76 o 
   0  -2  10       29.66       52.13     14.84 o 
   1  -2  10       61.15       82.21     18.05 o 
   2  -2  10      421.98      467.97     32.88 o 
   3  -2  10      494.66      561.81     33.68 o 
   4  -2  10      307.34      269.48     31.68 o 
   5  -2  10      193.64      206.52     28.47 o 
   6  -2  10       19.21        0.00     24.06 o 
   7  -2  10        0.08       -7.37     17.72 o 
 -13  -1  10       28.30       31.62     15.85 o 
 -12  -1  10      128.16      145.87     19.18 o 
 -11  -1  10      411.40      420.51     23.69 o 
 -10  -1  10       34.30       34.86     13.68 o 
  -9  -1  10      180.90      205.11     18.04 o 
  -8  -1  10     1938.27     2113.65     49.72 o 
  -7  -1  10     2670.32     2832.32     70.58 o 
  -5  -1  10        7.62      -16.44     16.44 o 
  -4  -1  10      522.65      563.45     20.08 o 
  -3  -1  10      107.54      145.56     18.05 o 
  -2  -1  10      168.61      123.11     17.64 o 
  -1  -1  10        1.35        4.41     13.63 o 
   0  -1  10      908.22      981.66     34.89 o 
   1  -1  10      711.13      784.77     35.69 o 
   2  -1  10      302.17      308.37     29.67 o 
   3  -1  10      273.71      277.50     32.48 o 
   4  -1  10       19.83       20.45     22.46 o 
   5  -1  10      148.98      144.36     29.27 o 
   6  -1  10       10.25       98.25     28.47 o 
   7  -1  10       37.54        9.22     26.87 o 
 -13   0  10       47.43       34.17     15.58 o 
 -12   0  10       19.50       35.20     14.87 o 
 -11   0  10       12.31       55.43     22.46 o 
 -10   0  10       88.83       87.97     15.24 o 
  -9   0  10      382.94      402.82     21.75 o 
  -8   0  10      154.49      158.64     15.90 o 
  -7   0  10      256.95      236.51     17.80 o 
  -6   0  10        3.52       33.37     18.85 o 
  -5   0  10      719.91      729.17     31.68 o 
  -4   0  10      760.86      717.83     32.68 o 
  -2   0  10      281.79      285.66     15.07 o 
  -1   0  10       20.41       15.64     14.84 o 
   0   0  10       39.19      293.13     26.47 o 
   1   0  10      111.05      152.78     22.86 o 
   2   0  10      772.93      784.77     38.50 o 
   3   0  10      192.27      254.64     31.28 o 
   4   0  10       46.76       54.54     21.65 o 
   5   0  10       16.61       -3.61     24.86 o 
   6   0  10       22.05       72.98     28.87 o 
   7   0  10        1.45        9.62     28.47 o 
 -13   1  10        2.13        0.40     19.25 o 
 -12   1  10       98.67       93.03     22.46 o 
 -11   1  10      131.12      154.84     17.40 o 
 -10   1  10     1007.68     1005.29     30.65 o 
  -9   1  10      142.20      141.53     16.04 o 
  -8   1  10      110.05       99.04     14.14 o 
  -7   1  10      951.28      937.92     26.61 o 
  -6   1  10        0.55       14.44     12.83 o 
  -5   1  10      313.58      389.90     63.16 o 
  -4   1  10        9.32       13.51      9.19 o 
  -3   1  10       40.78       71.78     14.44 o 
  -2   1  10      155.36      174.51     14.26 o 
  -1   1  10      255.48      298.35     26.07 o 
   0   1  10     1508.92     1674.60     47.32 o 
   1   1  10     1435.80     1416.35     45.31 o 
   2   1  10       67.19       82.21     22.86 o 
   3   1  10       28.34       18.05     21.25 o 
   4   1  10       29.37       40.10     24.86 o 
   5   1  10       34.20        8.82     25.66 o 
   6   1  10       23.07       58.95     29.27 o 
 -13   2  10       22.79       25.05     15.58 o 
 -12   2  10       61.06       88.75     16.37 o 
 -11   2  10      451.41      494.82     24.50 o 
 -10   2  10      253.30      237.43     19.85 o 
  -9   2  10        0.10       38.25     12.56 o 
  -8   2  10        2.82        3.67     10.59 o 
  -7   2  10      326.91      320.29     19.41 o 
  -6   2  10      192.68      329.42     40.70 o 
  -5   2  10        7.79       -4.65      9.34 o 
  -4   2  10      100.46      105.67     11.90 o 
  -3   2  10      443.97      440.30     23.26 o 
  -2   2  10     1224.13     1159.98     35.49 o 
  -1   2  10      139.41      151.18     21.65 o 
   0   2  10        3.15        6.02     15.64 o 
   1   2  10      139.65      149.58     24.46 o 
   2   2  10      419.53      438.70     34.89 o 
   3   2  10       33.02        5.21     21.25 o 
   4   2  10       62.17       63.36     27.67 o 
   5   2  10       67.60       41.70     30.08 o 
   6   2  10       68.23       76.19     30.08 o 
 -13   3  10       65.08       53.52     18.85 o 
 -12   3  10        0.03       13.37     13.97 o 
 -11   3  10       45.96       52.42     14.79 o 
 -10   3  10        0.84       -2.24     11.46 o 
  -9   3  10      596.44      547.12     23.93 o 
  -8   3  10      705.49      719.08     52.73 o 
  -7   3  10      104.10       72.22     13.47 o 
  -6   3  10       11.72       23.01     10.28 o 
  -5   3  10        0.32        2.71      9.47 o 
  -4   3  10       49.00       53.48     10.48 o 
  -3   3  10       39.09       26.47     12.83 o 
  -2   3  10       99.44      116.29     21.25 o 
  -1   3  10      836.16      898.65     39.30 o 
   0   3  10       66.19      338.05     32.48 o 
   1   3  10     1813.59     1680.61     52.13 o 
   2   3  10       38.06       15.24     22.06 o 
   4   3  10      100.08      114.29     30.88 o 
   5   3  10       98.46       74.19     26.87 o 
 -13   4  10       54.13       43.72     16.54 o 
 -12   4  10      111.06      124.91     18.14 o 
 -11   4  10      157.37      179.26     25.86 o 
 -10   4  10      623.48      519.57     23.96 o 
  -9   4  10      581.29      533.46     23.68 o 
  -8   4  10      505.00      611.23     57.95 o 
  -7   4  10       69.02       61.62     12.62 o 
  -6   4  10        7.30       48.96     14.04 o 
  -5   4  10       54.56       57.74     16.84 o 
  -4   4  10       41.25       43.11     10.49 o 
  -3   4  10      206.20      396.59     24.46 o 
  -2   4  10      221.25      232.58     28.07 o 
  -1   4  10        4.06       -6.42     16.44 o 
   0   4  10       33.59       20.05     19.65 o 
   1   4  10       10.39       -5.21     19.65 o 
   2   4  10      314.91      277.09     32.88 o 
   3   4  10      111.33      127.92     27.67 o 
   4   4  10        0.01      -11.63     25.26 o 
   5   4  10        1.45        6.42     28.07 o 
 -12   5  10       93.54       89.56     16.78 o 
 -11   5  10        6.79       -1.00     14.44 o 
 -10   5  10        1.45       -0.91     12.84 o 
  -9   5  10        2.03       -6.52     11.85 o 
  -8   5  10       39.65       44.11     19.65 o 
  -7   5  10       66.03       53.07     16.04 o 
  -6   5  10       88.52       90.60     13.32 o 
  -5   5  10       46.68       34.29     11.34 o 
  -4   5  10      885.56      795.19     24.55 o 
  -3   5  10       74.27       91.83     18.05 o 
  -2   5  10       51.70       64.56     20.45 o 
  -1   5  10      368.64      314.39     30.08 o 
   0   5  10       17.03       28.87     20.85 o 
   1   5  10      168.05      185.67     28.47 o 
   2   5  10       31.36       37.29     24.06 o 
   3   5  10       19.61       13.23     24.06 o 
   4   5  10      204.91      220.55     34.49 o 
 -12   6  10        4.45        3.41     14.74 o 
 -11   6  10       86.08       72.38     15.97 o 
 -10   6  10       60.69       49.80     14.72 o 
  -9   6  10        0.61       -3.34     12.22 o 
  -8   6  10      157.08      149.97     16.57 o 
  -7   6  10       34.80       23.72     11.95 o 
  -6   6  10      264.04      231.04     18.25 o 
  -5   6  10        4.66       -3.09     10.76 o 
  -4   6  10        8.62        3.34     18.25 o 
  -3   6  10       46.85       97.12     20.25 o 
  -2   6  10      233.51      251.43     28.47 o 
  -1   6  10      230.14      234.19     28.87 o 
   0   6  10      591.55      609.93     39.70 o 
   1   6  10      157.45      164.41     28.87 o 
   2   6  10      233.00      259.45     33.68 o 
   3   6  10       47.77       46.52     27.27 o 
   4   6  10        0.01      -25.66     25.66 o 
 -11   7  10        3.52      -13.68     13.68 o 
 -10   7  10        9.18       12.51     13.49 o 
  -9   7  10        0.44       -1.17     13.47 o 
  -8   7  10      205.24      229.96     19.79 o 
  -7   7  10       66.29       61.45     13.93 o 
  -6   7  10      114.93       80.59     14.17 o 
  -5   7  10      167.32      178.24     17.01 o 
  -4   7  10      145.62      174.94     16.59 o 
  -3   7  10      128.59      172.06     27.87 o 
  -2   7  10       10.17       -4.81     18.05 o 
  -1   7  10       45.62       54.54     23.26 o 
   0   7  10       35.30       49.72     22.86 o 
   1   7  10        4.10       -4.41     24.46 o 
   2   7  10      111.34       83.01     28.47 o 
   3   7  10      165.74       95.04     29.67 o 
 -10   8  10      178.84      133.39     18.99 o 
  -9   8  10       22.81       36.49     18.05 o 
  -8   8  10       89.97       98.60     18.85 o 
  -7   8  10      629.97      604.72     54.14 o 
  -6   8  10      837.92      678.86     26.93 o 
  -5   8  10        9.97        3.57     12.32 o 
  -4   8  10        7.66       12.43     19.65 o 
  -3   8  10      208.95      234.19     28.47 o 
  -2   8  10        0.07       23.66     21.25 o 
  -1   8  10       41.94       13.63     23.26 o 
   0   8  10      192.54      176.44     26.87 o 
   1   8  10       74.85       57.74     25.26 o 
   2   8  10      117.56       83.01     28.87 o 
  -9   9  10      250.48      220.75     21.56 o 
  -8   9  10        5.74       -2.07     13.05 o 
  -7   9  10       71.84       77.03     16.94 o 
  -6   9  10        8.83       -4.04     13.53 o 
  -5   9  10       13.67       24.50     14.54 o 
  -4   9  10      125.21      127.12     24.86 o 
  -3   9  10       54.32       47.72     22.06 o 
  -2   9  10       88.57       76.19     24.06 o 
  -1   9  10       56.97       55.74     24.86 o 
   0   9  10       17.33       36.49     24.06 o 
  -7  10  10      858.43      699.97     29.89 o 
  -6  10  10      160.27      155.92     19.92 o 
  -5  10  10      105.52      116.88     19.85 o 
  -4  10  10       52.03       49.80     16.86 o 
  -3  10  10       27.09       10.83     23.66 o 
  -2  10  10       40.77       37.69     24.86 o 
  -5 -13  11       43.74       44.00     26.87 o 
  -4 -13  11       36.88       45.58     17.80 o 
  -3 -13  11        9.48        0.90     16.44 o 
  -2 -13  11       39.38       35.92     17.14 o 
  -1 -13  11       47.91       56.83     18.12 o 
   0 -13  11        0.02       14.99     16.86 o 
   1 -13  11       69.97       72.58     29.67 o 
  -7 -12  11       44.43      136.74     30.48 o 
  -6 -12  11       51.11       48.12     25.66 o 
  -5 -12  11        2.57       10.10     15.64 o 
  -4 -12  11       22.60       34.43     16.00 o 
  -3 -12  11      158.29      176.06     19.95 o 
  -2 -12  11      213.47      219.89     21.41 o 
  -1 -12  11      387.88      433.49     26.35 o 
   0 -12  11      138.98      148.29     20.24 o 
   1 -12  11      119.13      151.18     31.68 o 
   2 -12  11       17.97       35.69     29.27 o 
   3 -12  11       18.30       43.31     30.08 o 
  -8 -11  11       73.03      104.26     31.28 o 
  -7 -11  11       23.01       42.91     24.86 o 
  -6 -11  11        2.15        6.54     14.84 o 
  -5 -11  11      159.70      137.24     17.52 o 
  -4 -11  11      433.46      473.24     25.00 o 
  -3 -11  11      535.95      445.93     24.39 o 
  -2 -11  11      123.85      146.56     18.49 o 
  -1 -11  11       33.77       32.71     20.45 o 
   0 -11  11       51.17       44.80     16.66 o 
   1 -11  11       98.76       95.04     28.47 o 
   2 -11  11       45.35       74.19     28.47 o 
   3 -11  11      107.21      121.10     31.68 o 
   4 -11  11       51.96       70.18     30.48 o 
  -9 -10  11      117.46      164.01     30.08 o 
  -8 -10  11      100.83      133.94     28.87 o 
  -7 -10  11      112.25      218.95     32.08 o 
  -6 -10  11      283.11      296.96     20.81 o 
  -5 -10  11      366.39      329.44     21.64 o 
  -4 -10  11       55.97       68.40     15.60 o 
  -3 -10  11        1.35      -14.02     14.02 o 
  -2 -10  11       19.04       13.42     14.67 o 
  -1 -10  11       94.28      164.44     18.48 o 
   0 -10  11       92.86       95.84     26.87 o 
   1 -10  11        0.37      -12.03     21.65 o 
   2 -10  11      105.00      115.89     28.47 o 
   3 -10  11       93.13       61.35     27.67 o 
   4 -10  11      169.80      201.71     33.68 o 
 -10  -9  11        7.08       -8.02     26.07 o 
  -9  -9  11        7.80        6.82     22.46 o 
  -8  -9  11        4.02       26.47     22.86 o 
  -7  -9  11      174.86      202.11     29.27 o 
  -6  -9  11        4.05       -2.25     12.79 o 
  -5  -9  11        0.05      -12.84     12.84 o 
  -4  -9  11        4.76       -1.05     14.24 o 
  -3  -9  11      368.68      380.77     22.25 o 
  -2  -9  11       28.73       14.58     14.14 o 
  -1  -9  11     1378.81     1341.51     46.32 o 
   0  -9  11      231.38      220.95     30.08 o 
   1  -9  11      172.19      177.24     30.08 o 
   2  -9  11       37.10       34.09     26.07 o 
   3  -9  11      322.30      341.66     35.69 o 
   4  -9  11       55.92       82.21     28.87 o 
   5  -9  11       88.64       95.04     30.88 o 
 -11  -8  11       12.14       -5.21     27.67 o 
 -10  -8  11       36.90       60.15     27.27 o 
  -9  -8  11       23.03       20.05     23.26 o 
  -8  -8  11      403.34      327.22     34.09 o 
  -7  -8  11      771.88      653.24     37.69 o 
  -6  -8  11      227.55      233.64     19.18 o 
  -5  -8  11        6.78       14.02     13.47 o 
  -4  -8  11      130.67      201.60     18.29 o 
  -3  -8  11      881.48      863.40     27.93 o 
  -2  -8  11        0.07        1.31     13.18 o 
  -1  -8  11      157.02      143.82     16.74 o 
   0  -8  11       24.08       21.65     22.86 o 
   1  -8  11      295.43      321.21     33.68 o 
   2  -8  11      136.41      160.00     29.27 o 
   3  -8  11      222.97      189.27     30.88 o 
   4  -8  11        4.29        4.01     23.66 o 
   5  -8  11       35.36       33.28     26.47 o 
 -11  -7  11        8.17        4.01     22.86 o 
 -10  -7  11       43.87       44.51     25.26 o 
  -9  -7  11     1017.32      945.17     46.52 o 
  -8  -7  11      760.23      670.48     40.10 o 
  -7  -7  11      853.46      749.88     39.70 o 
  -6  -7  11       34.45       32.06     13.01 o 
  -5  -7  11      102.95      115.82     15.72 o 
  -4  -7  11      104.97       96.26     15.02 o 
  -3  -7  11      473.69      478.77     23.38 o 
  -2  -7  11      180.02      173.49     23.66 o 
  -1  -7  11     2996.59     2937.57     44.63 o 
   0  -7  11      394.33      381.76     33.28 o 
   1  -7  11     1030.22      949.98     44.11 o 
   2  -7  11       67.47       74.19     25.26 o 
   3  -7  11       35.58       60.95     24.46 o 
   4  -7  11        3.65       -1.20     22.86 o 
   5  -7  11        9.07        1.20     24.46 o 
   6  -7  11       95.50      115.49     31.68 o 
 -12  -6  11        0.69       -4.81     24.06 o 
 -11  -6  11       74.34       40.50     24.86 o 
 -10  -6  11      430.67      422.66     35.69 o 
  -9  -6  11      291.00      257.04     32.48 o 
  -8  -6  11       32.75       17.64     18.85 o 
  -7  -6  11      209.71      190.88     26.87 o 
  -6  -6  11        0.83      -11.02     11.02 o 
  -5  -6  11      181.54      190.84     17.01 o 
  -4  -6  11      312.89      242.67     18.56 o 
  -3  -6  11      314.28      305.83     19.24 o 
  -2  -6  11       77.67       65.93     13.97 o 
  -1  -6  11      181.96      196.35     18.30 o 
   0  -6  11      221.05      241.81     31.28 o 
   1  -6  11      184.93      187.27     29.27 o 
   2  -6  11       73.10       66.17     24.86 o 
   3  -6  11        1.24       -6.42     22.06 o 
   4  -6  11      104.40       54.54     26.07 o 
   5  -6  11       61.49       64.56     28.07 o 
   6  -6  11      448.49      399.80     40.10 o 
 -12  -5  11        4.00        3.21     22.86 o 
 -11  -5  11      110.41      100.25     26.87 o 
 -10  -5  11      252.42      387.37     37.29 o 
  -9  -5  11      601.34      598.70     39.70 o 
  -8  -5  11      255.59      271.08     30.08 o 
  -7  -5  11      304.73      238.60     28.87 o 
  -6  -5  11        3.47       -3.66     11.90 o 
  -5  -5  11      174.05      173.59     29.67 o 
  -4  -5  11      338.43      372.02     20.27 o 
  -3  -5  11        0.57       -9.80     12.04 o 
  -2  -5  11        0.13        1.57     12.10 o 
  -1  -5  11     1738.81     1625.28     52.13 o 
   0  -5  11      289.81      280.70     32.48 o 
   1  -5  11       85.20       61.75     25.26 o 
   2  -5  11       76.30      165.21     28.47 o 
   3  -5  11      134.75       98.25     27.27 o 
   4  -5  11        8.09       -3.21     23.26 o 
   5  -5  11       69.46       70.58     26.07 o 
   6  -5  11      166.31      146.77     31.68 o 
 -13  -4  11       90.72      117.90     30.88 o 
 -12  -4  11      283.54      294.34     34.89 o 
 -11  -4  11      714.55      623.16     40.90 o 
 -10  -4  11      787.62      847.32     44.11 o 
  -9  -4  11      195.36      263.86     30.08 o 
  -8  -4  11        0.02       -8.02     18.85 o 
  -7  -4  11      154.51      172.83     24.46 o 
  -6  -4  11       28.47       29.56      9.15 o 
  -5  -4  11      360.00      321.89     14.68 o 
  -4  -4  11     1169.82     1192.87     28.57 o 
  -3  -4  11      173.06      140.17     15.22 o 
  -2  -4  11      369.88      344.51     19.46 o 
  -1  -4  11      307.30      372.13     33.68 o 
   0  -4  11      596.91      511.47     22.72 o 
   1  -4  11      605.75      644.64     26.29 o 
   2  -4  11       16.76       17.43     14.73 o 
   3  -4  11       33.18       15.26     14.74 o 
   4  -4  11       20.92       16.34     15.69 o 
   5  -4  11      184.47      212.53     32.08 o 
   6  -4  11        5.63        9.43     18.40 o 
 -13  -3  11        0.68       -4.01     24.86 o 
 -12  -3  11       24.58       12.03     23.26 o 
 -11  -3  11        0.38        2.87     14.61 o 
 -10  -3  11      167.09      247.14     20.09 o 
  -9  -3  11      175.07      177.46     17.19 o 
  -8  -3  11        9.73       -2.13     10.38 o 
  -7  -3  11      854.95      842.25     25.75 o 
  -6  -3  11     1938.85     1773.58     26.18 o 
  -5  -3  11     1527.25     1574.26     47.94 o 
  -4  -3  11      469.45      445.51     20.93 o 
  -3  -3  11      337.34      251.87     14.05 o 
  -2  -3  11       27.87       20.36     10.04 o 
  -1  -3  11       56.81       58.55     15.64 o 
   0  -3  11     1194.41     1174.55     38.90 o 
   1  -3  11      351.14      350.48     28.47 o 
   2  -3  11       44.85       47.32     20.05 o 
   3  -3  11      190.23      158.40     25.66 o 
   4  -3  11       50.32       40.89     16.16 o 
   5  -3  11       44.59       70.18     18.78 o 
   6  -3  11       10.70        6.75     19.14 o 
 -13  -2  11      107.62      164.85     20.77 o 
 -12  -2  11     1137.52     1140.51     54.34 o 
 -11  -2  11      870.09      841.47     30.09 o 
 -10  -2  11      358.33      356.98     22.15 o 
  -9  -2  11      482.47      444.70     21.56 o 
  -8  -2  11     1499.21     1468.48     34.89 o 
  -7  -2  11       67.62      149.62     15.47 o 
  -6  -2  11       96.05      118.48     13.09 o 
  -5  -2  11      267.43      246.92     18.05 o 
  -4  -2  11       94.52      112.24     12.84 o 
  -3  -2  11      445.47      390.28     18.09 o 
  -2  -2  11      143.76      119.29     12.62 o 
  -1  -2  11        0.61       11.63     15.64 o 
   0  -2  11       30.06       38.90     17.24 o 
   1  -2  11        1.21       26.47     17.24 o 
   2  -2  11      140.95      157.60     25.66 o 
   3  -2  11        2.33      -17.24     17.24 o 
   4  -2  11      195.81      167.62     28.87 o 
   5  -2  11        5.45      -20.05     21.65 o 
   6  -2  11        0.39        9.22     25.66 o 
 -13  -1  11       30.04       55.88     17.55 o 
 -12  -1  11       96.36       74.99     29.27 o 
 -11  -1  11      288.30      315.82     22.89 o 
 -10  -1  11       26.79       12.56     13.41 o 
  -9  -1  11       12.78       -1.43     11.85 o 
  -8  -1  11      892.90      960.14     49.93 o 
  -7  -1  11      231.00      265.80     19.18 o 
  -6  -1  11      586.40      517.14     27.87 o 
  -5  -1  11     1044.88     1092.53     50.33 o 
  -4  -1  11       80.92      136.48     13.65 o 
  -3  -1  11      123.81      121.06     12.44 o 
  -2  -1  11      483.84      541.76     28.47 o 
  -1  -1  11      698.00      717.00     30.48 o 
   0  -1  11      268.65      259.05     26.47 o 
   1  -1  11        5.31       21.65     18.05 o 
   2  -1  11      590.83      580.66     36.09 o 
   3  -1  11      215.26      203.31     28.87 o 
   4  -1  11        4.75        6.82     23.26 o 
   5  -1  11       29.06       19.65     27.27 o 
   6  -1  11       12.76      -24.86     24.86 o 
 -13   0  11       62.85       58.23     17.07 o 
 -12   0  11     1100.98      956.99     32.80 o 
 -11   0  11       20.25        9.40     19.45 o 
 -10   0  11       48.47      134.22     16.54 o 
  -9   0  11      136.02      129.62     18.85 o 
  -8   0  11       35.40       14.64     12.01 o 
  -7   0  11       18.16      208.68     17.23 o 
  -6   0  11       16.55       13.48     13.63 o 
  -5   0  11        8.26       -5.48     19.25 o 
  -4   0  11      468.89      678.50     30.08 o 
  -3   0  11      102.03       95.20     11.82 o 
  -2   0  11      334.02      277.90     24.06 o 
  -1   0  11      128.56      448.73     30.88 o 
   0   0  11      190.40      209.73     24.46 o 
   1   0  11      438.50      449.93     32.88 o 
   2   0  11        1.06       20.05     20.05 o 
   3   0  11       15.08        7.62     22.46 o 
   4   0  11      298.67      311.58     34.09 o 
   5   0  11        4.67      -25.26     25.26 o 
   6   0  11        2.40      -11.63     28.87 o 
 -13   1  11       62.73      110.53     19.10 o 
 -12   1  11      292.28      428.27     34.49 o 
 -11   1  11       64.32       74.59     22.46 o 
 -10   1  11      347.52      353.69     29.67 o 
  -9   1  11      121.75      138.75     21.25 o 
  -8   1  11      166.83      170.03     21.65 o 
  -7   1  11       77.12      117.90     20.45 o 
  -6   1  11       45.57       51.03     11.58 o 
  -5   1  11       38.31       45.93     11.25 o 
  -4   1  11      306.96      340.99     18.65 o 
  -3   1  11      658.33      599.84     23.46 o 
  -2   1  11      229.40      222.56     24.46 o 
  -1   1  11      196.41      235.79     26.07 o 
   0   1  11        2.69       -6.42     17.64 o 
   1   1  11      178.43      310.78     30.48 o 
   2   1  11      109.08      109.88     24.46 o 
   3   1  11        0.26       -0.80     22.46 o 
   4   1  11      225.43      240.60     34.49 o 
   5   1  11       18.36       12.83     28.47 o 
 -13   2  11        1.68       -9.32     15.07 o 
 -12   2  11       39.48       39.36     16.08 o 
 -11   2  11        1.41       -0.86     13.97 o 
 -10   2  11      448.30      630.92     26.42 o 
  -9   2  11       54.54       58.40     14.04 o 
  -8   2  11        9.88       -4.16     11.70 o 
  -7   2  11       20.11       64.93     13.03 o 
  -6   2  11        6.77       10.75     10.41 o 
  -5   2  11        0.13       -2.12     11.43 o 
  -4   2  11        6.07       60.95     11.48 o 
  -3   2  11       64.42       49.39     11.37 o 
  -2   2  11      157.70      182.46     24.06 o 
  -1   2  11      679.69     1276.00     44.91 o 
   0   2  11      108.25      155.19     25.26 o 
   1   2  11       26.62       49.32     21.25 o 
   2   2  11      121.04      169.63     29.27 o 
   3   2  11        0.99      -16.44     23.26 o 
   4   2  11      281.18      322.01     38.90 o 
   5   2  11        4.72      -10.03     28.87 o 
 -13   3  11       50.47       84.83     18.85 o 
 -12   3  11       15.18       15.23     14.64 o 
 -11   3  11       78.22       84.33     16.61 o 
 -10   3  11      682.90      714.28     27.64 o 
  -9   3  11      321.67      281.75     43.51 o 
  -8   3  11        8.47       -7.83     11.36 o 
  -7   3  11       41.24       93.66     13.98 o 
  -6   3  11       93.23       59.00     12.72 o 
  -5   3  11      306.60      278.23     18.00 o 
  -4   3  11       28.35       44.38     11.20 o 
  -3   3  11     1513.14     1399.11     45.71 o 
  -2   3  11      315.95      294.34     29.67 o 
  -1   3  11       36.01       61.75     20.05 o 
   0   3  11      149.06      169.63     26.07 o 
   1   3  11      434.41      429.48     34.49 o 
   2   3  11        0.03       -8.02     22.46 o 
   3   3  11      336.00      317.20     36.89 o 
   4   3  11       34.46       15.24     29.27 o 
 -12   4  11       54.25       48.00     19.65 o 
 -11   4  11       51.37       53.40     16.24 o 
 -10   4  11        9.15      102.17     16.33 o 
  -9   4  11        1.04       -7.75     12.61 o 
  -8   4  11       36.05       36.86     12.96 o 
  -7   4  11       25.44      199.56     17.11 o 
  -6   4  11       19.04       28.27     11.34 o 
  -5   4  11       12.71        3.32     11.02 o 
  -4   4  11      237.16      258.60     17.68 o 
  -3   4  11      129.32      160.80     23.66 o 
  -2   4  11       44.22       34.09     19.65 o 
  -1   4  11      159.12      390.58     32.88 o 
   0   4  11      359.71      304.76     30.88 o 
   1   4  11       14.66       62.56     26.07 o 
   2   4  11       19.62       56.14     26.47 o 
   3   4  11      152.41      135.14     30.88 o 
   4   4  11      350.09      337.65     40.90 o 
 -12   5  11       58.80       45.66     16.18 o 
 -11   5  11       77.39       77.96     16.21 o 
 -10   5  11       10.44       16.76     13.87 o 
  -9   5  11      102.46       66.97     23.26 o 
  -8   5  11        3.97        2.95     12.27 o 
  -7   5  11      108.64      206.09     17.07 o 
  -6   5  11        6.94        5.05     11.05 o 
  -5   5  11       91.24       84.02     13.73 o 
  -4   5  11       14.24        7.73     11.33 o 
  -3   5  11      218.75      232.58     27.27 o 
  -2   5  11      135.14      149.17     25.26 o 
  -1   5  11      529.91      502.46     36.09 o 
   0   5  11       41.33       62.56     20.85 o 
   1   5  11       28.32       -0.40     22.06 o 
   2   5  11      227.71      144.36     32.48 o 
   3   5  11       32.07        4.41     26.47 o 
 -11   6  11       32.38       27.42     15.64 o 
 -10   6  11       43.58       31.72     15.28 o 
  -9   6  11        4.17       -2.36     14.24 o 
  -8   6  11        4.34        9.55     12.32 o 
  -7   6  11       85.41      120.74     24.66 o 
  -6   6  11        2.71        1.32     11.30 o 
  -5   6  11       16.48       22.20     15.04 o 
  -4   6  11       59.76       57.34     19.25 o 
  -3   6  11      141.68      161.20     24.46 o 
  -2   6  11        1.99        5.21     19.25 o 
  -1   6  11        6.35       -8.02     20.05 o 
   0   6  11        7.48        6.82     21.65 o 
   1   6  11      273.62      262.66     33.68 o 
   2   6  11      227.15      211.33     34.89 o 
 -10   7  11        3.40        1.82     14.61 o 
  -9   7  11       28.26       36.28     14.90 o 
  -8   7  11       39.07       64.06     15.01 o 
  -7   7  11      645.33      551.72     24.95 o 
  -6   7  11      194.47      184.78     19.14 o 
  -5   7  11       11.80       10.53     13.18 o 
  -4   7  11      141.06      218.15     26.87 o 
  -3   7  11        8.72       -8.82     19.25 o 
  -2   7  11       60.63       52.53     21.65 o 
  -1   7  11       84.59      192.08     30.08 o 
   0   7  11        8.59      -10.83     22.86 o 
   1   7  11      291.69      290.73     35.69 o 
  -9   8  11       51.33       51.56     15.80 o 
  -8   8  11       12.29       19.13     13.47 o 
  -7   8  11      175.53      184.06     19.51 o 
  -6   8  11       33.67       13.52     15.04 o 
  -5   8  11      496.10      411.46     23.39 o 
  -4   8  11       99.65      101.86     24.06 o 
  -3   8  11       90.21       89.42     25.26 o 
  -2   8  11       18.71       42.51     22.86 o 
  -1   8  11        0.84       20.05     24.46 o 
   0   8  11       14.01        2.01     24.86 o 
  -8   9  11       70.72       79.17     17.62 o 
  -7   9  11      589.59      524.77     27.92 o 
  -6   9  11       60.39       55.17     16.10 o 
  -5   9  11       72.65       37.69     24.06 o 
  -4   9  11        8.83       27.67     23.26 o 
  -3   9  11        4.12       -5.61     21.25 o 
  -2   9  11        1.78        1.20     22.46 o 
  -4 -13  12        0.12        0.93     17.76 o 
  -3 -13  12       54.58       59.40     18.14 o 
  -2 -13  12      124.59      160.00     21.66 o 
  -1 -13  12      189.77      207.41     22.53 o 
  -6 -12  12       27.40       24.06     25.66 o 
  -5 -12  12       12.40       36.18     17.11 o 
  -4 -12  12      139.91      189.68     30.48 o 
  -3 -12  12       71.25      108.20     18.84 o 
  -2 -12  12      122.21      127.32     20.65 o 
  -1 -12  12       48.92       58.70     18.66 o 
   0 -12  12      107.55      247.42     36.49 o 
   1 -12  12      102.56      187.27     33.28 o 
  -8 -11  12        4.40       10.83     24.06 o 
  -7 -11  12       14.98       12.83     25.26 o 
  -6 -11  12       74.21      111.48     28.07 o 
  -5 -11  12       49.78       98.11     18.61 o 
  -4 -11  12       29.66       34.95     16.64 o 
  -3 -11  12      205.55      237.64     21.26 o 
  -2 -11  12        9.75       18.30     16.61 o 
  -1 -11  12       85.12       84.76     18.01 o 
   0 -11  12        0.74       49.72     26.47 o 
   1 -11  12       51.79       26.87     27.67 o 
   2 -11  12       50.71        7.22     27.27 o 
  -9 -10  12       16.78       22.46     24.46 o 
  -8 -10  12       10.32       37.69     24.46 o 
  -7 -10  12       13.51       -1.20     23.26 o 
  -6 -10  12       68.48       69.85     16.78 o 
  -5 -10  12      306.23      306.62     22.64 o 
  -4 -10  12      626.99      643.47     28.49 o 
  -3 -10  12      287.48      308.72     23.11 o 
  -2 -10  12      242.64      251.61     21.98 o 
  -1 -10  12       65.48       42.91     26.07 o 
   0 -10  12       37.06       28.47     25.26 o 
   1 -10  12      133.83       99.45     29.67 o 
   2 -10  12       84.73      116.69     29.27 o 
   3 -10  12       16.36       45.71     27.67 o 
 -10  -9  12       83.60       80.20     29.67 o 
  -9  -9  12       33.81       32.08     25.26 o 
  -8  -9  12      216.97      216.94     30.48 o 
  -7  -9  12      356.36      335.24     33.68 o 
  -6  -9  12      411.68      388.23     47.52 o 
  -5  -9  12      303.22      331.51     22.76 o 
  -4  -9  12      414.82      390.16     23.38 o 
  -3  -9  12      105.47      138.21     18.40 o 
  -2  -9  12        4.94       13.59     16.24 o 
  -1  -9  12      100.37      100.25     26.47 o 
   1  -9  12        1.74        7.62     24.46 o 
   2  -9  12       27.74       36.09     27.67 o 
   3  -9  12      378.67      405.82     39.30 o 
   4  -9  12       79.93       96.24     32.48 o 
 -10  -8  12        0.25       -1.60     23.66 o 
  -9  -8  12       15.93       32.88     24.46 o 
  -8  -8  12      275.59      255.84     30.88 o 
  -7  -8  12       48.60       22.86     22.06 o 
  -6  -8  12        0.63       -7.43     21.05 o 
  -5  -8  12      129.31      113.57     17.64 o 
  -4  -8  12      226.94      254.19     19.99 o 
  -3  -8  12        0.81       20.73     14.32 o 
  -2  -8  12      355.46      349.41     23.26 o 
  -1  -8  12      454.05      409.83     34.89 o 
   0  -8  12      645.22      676.10     40.90 o 
   1  -8  12      471.89      407.82     35.69 o 
   2  -8  12       16.43       38.50     25.66 o 
   3  -8  12       18.51       37.29     26.47 o 
   4  -8  12       27.87       13.63     26.07 o 
 -11  -7  12        8.60        9.62     24.86 o 
 -10  -7  12       11.78       -9.62     21.25 o 
  -9  -7  12       12.80       -6.42     22.46 o 
  -8  -7  12      171.61      165.62     27.27 o 
  -7  -7  12       25.17       15.24     20.05 o 
  -6  -7  12      163.91      194.14     17.84 o 
  -5  -7  12        1.50       -3.64     12.62 o 
  -4  -7  12       93.03       74.94     15.15 o 
  -3  -7  12     1468.21     1320.69     32.23 o 
  -2  -7  12      333.49      315.17     20.84 o 
  -1  -7  12      324.75      290.73     31.28 o 
   0  -7  12        9.67       -6.42     22.06 o 
   1  -7  12      342.83      283.11     33.28 o 
   2  -7  12      115.35       81.81     28.07 o 
   3  -7  12        6.51       12.03     24.86 o 
   4  -7  12        3.78        6.82     26.87 o 
   5  -7  12      108.13       72.18     30.48 o 
 -11  -6  12       15.98       38.90     26.07 o 
 -10  -6  12      107.92      116.69     30.08 o 
  -9  -6  12      389.88      383.76     34.49 o 
  -8  -6  12     1156.02     1105.57     49.32 o 
  -7  -6  12       13.68        9.22     20.45 o 
  -6  -6  12       12.90       24.45     13.29 o 
  -5  -6  12      457.14      447.93     22.40 o 
  -4  -6  12        0.61       -2.60     12.88 o 
  -3  -6  12      534.66      500.91     22.95 o 
  -2  -6  12      390.83      393.11     22.10 o 
  -1  -6  12      395.42      347.27     33.28 o 
   0  -6  12     1095.99      973.64     45.31 o 
   1  -6  12        6.39        6.82     23.66 o 
   2  -6  12       19.72      -10.03     23.66 o 
   3  -6  12      110.17       73.79     27.67 o 
   4  -6  12        5.54       -2.41     24.86 o 
   5  -6  12      109.29      132.73     32.88 o 
 -12  -5  12       56.64       97.04     28.47 o 
 -11  -5  12      357.17      309.58     34.49 o 
 -10  -5  12      534.96      512.89     40.10 o 
  -9  -5  12      424.05      404.21     36.49 o 
  -8  -5  12       34.46       60.15     23.26 o 
  -7  -5  12       10.71       -1.60     18.85 o 
  -6  -5  12       20.22       16.03     12.62 o 
  -5  -5  12     1565.80     1473.75     33.03 o 
  -4  -5  12     1490.37     1514.73     52.73 o 
  -3  -5  12      159.37      177.08     17.70 o 
  -2  -5  12       71.17       60.30     14.26 o 
  -1  -5  12      142.62      112.68     28.47 o 
   0  -5  12       19.07       30.88     23.26 o 
   1  -5  12       48.33       50.93     24.86 o 
   2  -5  12       10.12      -23.26     23.26 o 
   3  -5  12       15.90       68.17     27.67 o 
   4  -5  12       10.51        4.01     26.47 o 
   5  -5  12       25.10       38.50     30.08 o 
 -12  -4  12        8.18       22.06     24.46 o 
 -11  -4  12      126.75      138.35     29.27 o 
 -10  -4  12       29.23       43.31     24.46 o 
  -9  -4  12       26.71       17.64     21.25 o 
  -8  -4  12        4.78       20.85     18.85 o 
  -7  -4  12      511.53      472.38     33.68 o 
  -6  -4  12     1142.87     1179.45     30.53 o 
  -5  -4  12       12.49        1.11     13.18 o 
  -4  -4  12      142.36      123.31     16.50 o 
  -3  -4  12       91.96       94.59     14.93 o 
  -2  -4  12      829.17      733.44     40.50 o 
  -1  -4  12      125.60      100.25     27.67 o 
   0  -4  12      361.40      352.48     35.29 o 
   1  -4  12       23.75       42.91     25.66 o 
   2  -4  12      149.97      129.12     30.88 o 
   3  -4  12      184.91      219.66     22.42 o 
   4  -4  12      198.32      187.44     24.86 o 
   5  -4  12       83.60       64.49     20.08 o 
 -12  -3  12      225.71      220.15     31.68 o 
 -11  -3  12      344.76      384.16     36.89 o 
 -10  -3  12      214.40      242.61     32.08 o 
  -9  -3  12       83.45       91.29     14.60 o 
  -8  -3  12       51.03       47.20     14.44 o 
  -7  -3  12       39.84       51.26     12.84 o 
  -6  -3  12      978.99     1007.05     27.44 o 
  -5  -3  12       40.17       30.44      9.83 o 
  -4  -3  12      755.91      752.85     26.14 o 
  -3  -3  12      236.89      214.53     14.32 o 
  -2  -3  12      147.22      147.57     19.65 o 
  -1  -3  12        7.50       10.03     14.04 o 
   0  -3  12        0.19        6.82     15.64 o 
   1  -3  12       45.79       39.70     18.85 o 
   2  -3  12      114.59       98.25     23.66 o 
   3  -3  12      140.42      175.64     27.67 o 
   4  -3  12      179.57      175.76     21.96 o 
   5  -3  12       32.82       31.73     19.47 o 
 -13  -2  12       33.98       22.46     26.87 o 
 -12  -2  12      263.32      357.99     25.60 o 
 -11  -2  12      192.13      227.74     21.06 o 
 -10  -2  12      100.42      100.25     16.82 o 
  -9  -2  12        5.63       13.34     12.04 o 
  -8  -2  12      256.04      257.11     20.27 o 
  -7  -2  12      118.04       91.43     14.50 o 
  -6  -2  12      257.33      252.96     15.31 o 
  -5  -2  12      207.86      188.35     21.65 o 
  -4  -2  12      203.81      228.18     17.44 o 
  -3  -2  12        8.60       54.83     14.84 o 
  -2  -2  12       90.87      111.08     20.05 o 
  -1  -2  12        2.82        9.62     15.64 o 
   0  -2  12        3.14       60.15     19.25 o 
   1  -2  12        3.81        8.82     17.64 o 
   2  -2  12      899.90      880.61     43.71 o 
   3  -2  12      224.62      196.89     30.48 o 
   4  -2  12        7.46      -14.44     24.06 o 
   5  -2  12       52.45       51.73     26.47 o 
 -13  -1  12      123.67       98.48     19.51 o 
 -12  -1  12      568.45      600.57     29.74 o 
 -11  -1  12       77.39       79.21     17.12 o 
 -10  -1  12      304.86      314.74     22.82 o 
  -9  -1  12      104.03      128.12     23.26 o 
  -8  -1  12       33.18       32.51     12.79 o 
  -7  -1  12       20.15       16.40     12.32 o 
  -5  -1  12       70.64       71.03     12.61 o 
  -4  -1  12       26.86       -2.81     16.44 o 
  -3  -1  12       11.10       18.05     15.64 o 
  -2  -1  12      563.01      624.37     31.68 o 
  -1  -1  12     1067.75      974.84     39.30 o 
   0  -1  12      116.31      107.07     20.85 o 
   1  -1  12      101.22      105.87     22.86 o 
   2  -1  12      145.48      117.90     25.26 o 
   3  -1  12       28.11       55.34     25.26 o 
   4  -1  12      109.56      108.67     30.08 o 
   5  -1  12        2.35      -20.85     27.67 o 
 -13   0  12      115.37      162.89     21.62 o 
 -12   0  12      790.77      741.11     31.05 o 
 -11   0  12      286.43      316.18     23.33 o 
 -10   0  12        0.21       -9.25     18.05 o 
  -9   0  12       18.11       23.01     12.79 o 
  -8   0  12       92.33      107.09     15.44 o 
  -7   0  12       42.74       43.35     13.01 o 
  -6   0  12      915.42     1005.16     28.00 o 
  -5   0  12      367.71      357.30     25.66 o 
  -4   0  12       25.42       32.08     15.24 o 
  -3   0  12      268.44      284.31     27.27 o 
  -2   0  12      296.45      280.30     28.07 o 
  -1   0  12        0.19      -12.43     15.24 o 
   0   0  12      194.78      330.83     29.67 o 
   1   0  12      290.10      276.29     30.88 o 
   2   0  12       16.98        7.22     21.65 o 
   3   0  12       67.95       56.14     26.47 o 
   4   0  12      154.61      145.97     31.68 o 
   5   0  12       45.45       50.53     29.27 o 
 -12   1  12      106.96      104.82     17.98 o 
 -11   1  12       59.23      113.08     22.46 o 
 -10   1  12       59.68       46.52     19.25 o 
  -9   1  12       79.51       68.17     20.45 o 
  -8   1  12      286.07      260.45     19.54 o 
  -7   1  12       70.05       53.29     13.16 o 
  -6   1  12       48.35       48.94     12.56 o 
  -5   1  12      295.13      436.76     79.20 o 
  -4   1  12       11.75       -0.80     15.64 o 
  -3   1  12        0.28       83.81     20.05 o 
  -2   1  12      370.22      426.27     30.88 o 
  -1   1  12       73.91       99.45     22.86 o 
   0   1  12       21.81       34.09     19.25 o 
   1   1  12      171.73      210.93     28.47 o 
   2   1  12      297.30      284.71     33.68 o 
   3   1  12      168.90      222.56     34.49 o 
   4   1  12        0.03      -25.26     26.07 o 
 -12   2  12      275.55      290.01     23.39 o 
 -11   2  12       26.67       38.58     15.12 o 
 -10   2  12      134.84      130.82     18.04 o 
  -9   2  12      476.79      512.67     24.53 o 
  -8   2  12        7.90        4.68     12.18 o 
  -7   2  12       67.56       67.06     19.45 o 
  -6   2  12       85.27       75.35     13.01 o 
  -5   2  12        1.16        7.36     12.63 o 
  -4   2  12        7.29        0.40     14.04 o 
  -3   2  12      159.20      384.56     31.28 o 
  -2   2  12      177.73      252.23     28.07 o 
  -1   2  12       54.25       93.03     23.26 o 
   0   2  12      274.17      407.02     33.68 o 
   1   2  12        4.06       10.03     21.65 o 
   2   2  12       77.80       39.70     24.46 o 
   3   2  12      386.00      427.87     40.10 o 
   4   2  12       75.06       61.35     30.88 o 
 -12   3  12       18.49       28.89     25.66 o 
 -11   3  12       34.06       76.50     16.50 o 
 -10   3  12      436.70      400.71     23.68 o 
  -9   3  12      600.60      611.87     33.68 o 
  -7   3  12        4.46       -1.15     10.59 o 
  -6   3  12        0.27       18.80     11.46 o 
  -5   3  12       20.35        6.35     10.63 o 
  -3   3  12      125.47      120.30     23.26 o 
  -2   3  12        5.69       16.44     18.05 o 
  -1   3  12       91.40       68.57     22.46 o 
   0   3  12      161.58      234.19     29.67 o 
   1   3  12      548.55      445.12     36.49 o 
   2   3  12       14.05       35.29     26.07 o 
   3   3  12      193.39      195.69     34.49 o 
 -12   4  12       24.08       42.54     16.73 o 
 -11   4  12       21.76        6.78     15.36 o 
 -10   4  12       31.34       15.26     14.67 o 
  -9   4  12       39.52       14.76     13.39 o 
  -8   4  12        5.89        2.81     11.66 o 
  -7   4  12      202.54      189.98     17.86 o 
  -6   4  12        0.70        2.41     10.96 o 
  -5   4  12        0.27       12.04     11.18 o 
  -3   4  12      479.29      486.02     35.29 o 
  -2   4  12      547.17      499.25     34.49 o 
  -1   4  12       39.84       48.12     22.46 o 
   0   4  12       21.80       28.47     23.66 o 
   1   4  12       92.08       75.39     26.07 o 
   2   4  12       99.75       43.71     28.07 o 
   3   4  12       11.28        4.81     29.27 o 
 -11   5  12       16.38       10.07     15.12 o 
 -10   5  12        3.07        6.68     14.15 o 
  -9   5  12       94.18       66.53     15.44 o 
  -8   5  12       43.92       58.08     14.15 o 
  -7   5  12        0.37        5.00     12.60 o 
  -6   5  12      149.90      208.42     18.45 o 
  -5   5  12      192.29      188.80     17.12 o 
  -4   5  12      240.15      291.93     30.88 o 
  -3   5  12      353.92      597.90     38.50 o 
  -2   5  12        0.53        8.42     20.45 o 
  -1   5  12      118.51       83.41     24.86 o 
   0   5  12      481.53      409.03     37.69 o 
   1   5  12       39.32        0.40     24.06 o 
   2   5  12       76.62       59.75     29.27 o 
 -10   6  12        6.30       24.18     15.07 o 
  -9   6  12        6.68        9.82     13.39 o 
  -8   6  12      254.25      224.89     19.35 o 
  -7   6  12      109.52       94.38     16.29 o 
  -6   6  12        0.06       10.40     12.68 o 
  -5   6  12       66.59       62.83     14.88 o 
  -4   6  12       13.61       23.26     20.45 o 
  -3   6  12      154.59      185.67     27.27 o 
  -2   6  12      153.13      227.77     30.08 o 
  -1   6  12      309.42      284.71     34.09 o 
   0   6  12      815.87      671.28     44.91 o 
   1   6  12      103.24       86.22     29.27 o 
  -9   7  12       16.25        9.52     14.35 o 
  -8   7  12       89.72       63.00     16.10 o 
  -7   7  12       93.89       93.61     16.78 o 
  -6   7  12      170.71      179.15     19.14 o 
  -4   7  12       64.23       84.21     24.86 o 
  -3   7  12      163.97      153.59     27.27 o 
  -2   7  12        0.08        5.21     22.46 o 
  -1   7  12        0.09      -18.85     24.46 o 
  -8   8  12       96.92       89.57     21.25 o 
  -7   8  12      195.05      172.09     20.56 o 
  -6   8  12        1.74        7.17     15.03 o 
  -4   8  12      136.73      123.91     26.07 o 
  -3   8  12      136.58      127.92     28.47 o 
  -2   8  12      188.06      184.06     32.08 o 
  -5 -12  13      110.13      158.39     21.41 o 
  -4 -12  13       30.18       26.24     18.21 o 
  -3 -12  13      162.92      182.70     22.81 o 
  -2 -12  13      105.93      143.56     31.28 o 
  -1 -12  13       63.57       80.20     31.68 o 
  -7 -11  13      158.92      168.82     31.28 o 
  -6 -11  13        0.33      -24.06     25.66 o 
  -5 -11  13      143.09      146.41     21.05 o 
  -4 -11  13      259.02      342.14     25.66 o 
  -3 -11  13      319.12      303.34     26.20 o 
  -2 -11  13      181.61      180.05     31.68 o 
  -1 -11  13       36.07      103.86     30.08 o 
   0 -11  13       33.84       65.36     29.27 o 
   1 -11  13        0.40      -27.27     27.27 o 
  -8 -10  13      126.33      130.73     28.87 o 
  -7 -10  13      101.18      105.46     26.47 o 
  -6 -10  13       82.91       92.63     25.26 o 
  -5 -10  13       49.78       40.82     16.83 o 
  -4 -10  13       27.73       87.80     18.14 o 
  -3 -10  13        8.94        7.35     16.29 o 
  -2 -10  13        2.02      -17.24     22.46 o 
  -1 -10  13        0.51        7.22     24.06 o 
   0 -10  13        4.94       -6.42     24.06 o 
   1 -10  13        0.23        5.21     25.66 o 
   2 -10  13      367.68      330.43     38.90 o 
  -9  -9  13        0.44        8.42     24.86 o 
  -8  -9  13        2.34        6.82     23.26 o 
  -7  -9  13       13.10       17.64     22.06 o 
  -6  -9  13       52.39       41.70     22.86 o 
  -5  -9  13      135.99      127.36     18.14 o 
  -4  -9  13      196.44      191.16     20.11 o 
  -3  -9  13        2.82       -5.51     15.30 o 
  -2  -9  13       18.32       12.43     23.26 o 
  -1  -9  13       93.24       93.43     28.07 o 
   0  -9  13       33.63       46.52     28.07 o 
   1  -9  13      251.21      230.98     35.69 o 
   2  -9  13      158.80      139.95     32.08 o 
   3  -9  13       16.68       -1.60     28.07 o 
 -10  -8  13       41.52       13.23     25.66 o 
  -9  -8  13       73.21       48.52     24.06 o 
  -8  -8  13      290.90      275.09     34.89 o 
  -7  -8  13       87.44      109.47     27.27 o 
  -6  -8  13       67.03       79.07     16.30 o 
  -5  -8  13      155.21      186.98     26.67 o 
  -4  -8  13      731.82      759.20     27.77 o 
  -3  -8  13      493.87      468.03     24.63 o 
  -2  -8  13       46.65       49.72     24.86 o 
  -1  -8  13       68.81      132.33     30.48 o 
   0  -8  13      150.50      152.78     31.28 o 
   1  -8  13      216.18      165.62     32.08 o 
   2  -8  13        7.41       38.90     26.47 o 
   3  -8  13        0.52       -7.62     26.87 o 
 -11  -7  13       66.59       78.60     28.47 o 
 -10  -7  13       42.04       85.41     27.67 o 
  -9  -7  13      330.19      317.60     33.68 o 
  -8  -7  13      315.87      335.24     34.89 o 
  -7  -7  13       83.81       63.36     21.65 o 
  -6  -7  13       21.50       21.44     14.44 o 
  -5  -7  13      374.59      305.52     27.07 o 
  -4  -7  13     1174.76     1155.19     32.47 o 
  -3  -7  13        1.26       15.09     14.55 o 
  -2  -7  13      375.07      338.85     33.68 o 
  -1  -7  13      600.69      537.75     38.10 o 
   0  -7  13      282.88      465.57     37.69 o 
   1  -7  13      121.03      109.88     28.47 o 
   2  -7  13        1.78       56.94     27.67 o 
   3  -7  13        0.12      -16.84     26.47 o 
   4  -7  13        2.30        8.82     27.67 o 
 -11  -6  13      171.46      168.82     31.28 o 
 -10  -6  13      166.81      153.99     30.08 o 
  -9  -6  13        0.84       -3.61     22.06 o 
  -8  -6  13      126.43      127.12     27.27 o 
  -7  -6  13        0.31       14.04     19.25 o 
  -6  -6  13      132.12      154.82     18.33 o 
  -5  -6  13      900.94      901.35     42.51 o 
  -4  -6  13       16.54       58.29     15.44 o 
  -3  -6  13      347.99      331.75     21.75 o 
  -2  -6  13      390.16      375.34     35.29 o 
  -1  -6  13       56.74       87.42     25.66 o 
   0  -6  13      160.25      130.73     29.27 o 
   1  -6  13      118.25      107.07     27.27 o 
   2  -6  13       72.95       49.32     25.66 o 
   3  -6  13        6.66      -18.85     25.66 o 
   4  -6  13       20.06       28.47     29.27 o 
 -11  -5  13        0.81      -23.66     23.66 o 
 -10  -5  13        0.26       14.44     23.26 o 
  -9  -5  13      284.56      277.09     32.88 o 
  -8  -5  13      472.47      473.59     35.29 o 
  -7  -5  13      460.00      448.32     36.09 o 
  -6  -5  13       77.44       45.45     14.88 o 
  -5  -5  13        2.89       -4.92     13.60 o 
  -4  -5  13       87.32      154.19     17.72 o 
  -3  -5  13        2.46      -12.80     13.01 o 
  -2  -5  13      117.37      113.48     26.87 o 
  -1  -5  13      557.71      516.09     38.50 o 
   0  -5  13       70.41       40.90     26.07 o 
   1  -5  13      120.59       96.24     28.07 o 
   2  -5  13       60.92       56.94     26.87 o 
   3  -5  13       45.29        9.22     25.66 o 
   4  -5  13        0.03       -2.41     28.07 o 
 -12  -4  13       47.34       69.37     29.67 o 
 -11  -4  13      141.97      114.29     29.27 o 
 -10  -4  13        1.46        1.60     23.66 o 
  -9  -4  13       52.19       28.07     21.25 o 
  -8  -4  13      109.49      129.93     26.07 o 
  -7  -4  13      306.00      318.80     30.88 o 
  -6  -4  13      127.23      110.28     23.06 o 
  -5  -4  13        2.08      -13.32     13.32 o 
  -4  -4  13       24.01       95.52     16.38 o 
  -3  -4  13       11.35       -7.22     22.06 o 
  -2  -4  13      189.46      170.03     29.27 o 
  -1  -4  13       70.51       65.36     26.07 o 
   0  -4  13        7.00      -16.04     23.66 o 
   1  -4  13       45.31       20.85     26.87 o 
   2  -4  13        8.82       50.93     28.47 o 
   3  -4  13        2.24       20.85     27.27 o 
   4  -4  13      228.85      199.30     37.29 o 
 -12  -3  13       29.28       30.48     26.47 o 
 -11  -3  13        9.79       19.25     22.86 o 
 -10  -3  13        0.82        9.62     22.06 o 
  -9  -3  13       82.05       54.54     24.06 o 
  -8  -3  13      196.84      220.15     29.27 o 
  -7  -3  13        0.68      113.48     24.06 o 
  -6  -3  13        3.03       -7.98      9.39 o 
  -5  -3  13       50.55       31.11     14.60 o 
  -4  -3  13      909.42      965.55     28.94 o 
  -3  -3  13      228.04      136.74     26.87 o 
   0  -3  13       78.41       72.98     20.05 o 
   1  -3  13      156.05      178.05     26.87 o 
   2  -3  13      535.65      478.40     35.29 o 
   3  -3  13       47.34       47.50     18.27 o 
   4  -3  13       61.55       57.10     20.81 o 
 -12  -2  13       35.53       52.93     27.67 o 
 -11  -2  13       34.44       13.23     24.06 o 
 -10  -2  13       61.95       71.21     16.18 o 
  -9  -2  13        8.28       24.26     15.24 o 
  -8  -2  13        7.34       10.80     13.76 o 
  -7  -2  13       28.16       37.90     13.47 o 
  -6  -2  13        7.17        4.94     10.32 o 
  -5  -2  13      137.59      109.88     22.46 o 
  -4  -2  13      378.22      568.82     33.48 o 
  -3  -2  13      483.33      480.40     28.87 o 
  -2  -2  13      122.63      153.59     20.45 o 
  -1  -2  13       17.48       34.89     17.64 o 
   0  -2  13        3.00      -14.84     17.64 o 
   1  -2  13      159.31      138.35     25.26 o 
   2  -2  13       38.11       52.93     25.26 o 
   3  -2  13        5.68      -21.65     25.26 o 
   4  -2  13       30.71       -6.82     25.66 o 
 -12  -1  13       26.62       26.82     16.08 o 
 -11  -1  13       18.02       21.36     15.69 o 
 -10  -1  13        0.17       17.68     14.25 o 
  -9  -1  13       27.03       20.81     14.44 o 
  -8  -1  13        5.86       -6.10     21.05 o 
  -7  -1  13      470.27      483.51     23.86 o 
  -6  -1  13      650.56      640.71     25.86 o 
  -5  -1  13      425.39      367.32     29.27 o 
  -4  -1  13      347.39      278.70     24.86 o 
  -3  -1  13      110.84       79.00     19.25 o 
  -2  -1  13      156.47      189.68     25.26 o 
  -1  -1  13       50.41      131.53     22.86 o 
   0  -1  13      124.07      117.90     23.26 o 
   1  -1  13       36.09       37.69     22.06 o 
   2  -1  13       12.86        6.82     23.26 o 
   3  -1  13      339.97      349.68     38.90 o 
   4  -1  13      107.84       46.12     30.88 o 
 -12   0  13       45.79       49.25     16.94 o 
 -11   0  13        0.34       -4.25     14.72 o 
 -10   0  13      111.62      128.29     18.09 o 
  -9   0  13      166.11      208.71     20.09 o 
  -8   0  13      170.66      188.87     18.42 o 
  -7   0  13       13.56       85.01     20.05 o 
  -6   0  13       21.89       37.29     17.64 o 
  -5   0  13      374.91      351.19     19.69 o 
  -4   0  13      556.80      518.50     30.48 o 
  -3   0  13       78.39      115.09     21.65 o 
  -2   0  13       16.62       21.25     18.85 o 
  -1   0  13      142.79      143.16     24.86 o 
   0   0  13      111.55      121.10     23.66 o 
   1   0  13      140.70      169.22     28.47 o 
   2   0  13      461.86      453.54     38.90 o 
   3   0  13       37.81       25.26     27.27 o 
 -12   1  13       23.49       11.57     15.76 o 
 -11   1  13        0.44      -12.21     14.50 o 
 -10   1  13       26.15       36.59     15.44 o 
  -9   1  13       29.99       25.78     13.86 o 
  -8   1  13        6.71        7.06     15.44 o 
  -7   1  13       83.77      177.82     17.29 o 
  -6   1  13      134.53      129.54     15.31 o 
  -5   1  13      232.45      268.66     43.51 o 
  -4   1  13      212.39      207.32     25.26 o 
  -3   1  13       52.13       25.66     18.85 o 
  -2   1  13       92.20       55.34     20.45 o 
  -1   1  13        5.39      116.29     24.46 o 
   0   1  13       31.48       18.45     20.85 o 
   1   1  13      180.96      176.44     30.08 o 
   2   1  13      230.05      243.81     33.68 o 
   3   1  13      277.08      335.64     42.11 o 
 -12   2  13        2.85      -12.65     15.24 o 
 -11   2  13      258.20      253.91     22.40 o 
 -10   2  13       17.58       30.88     15.30 o 
  -9   2  13        1.88        2.54     13.07 o 
  -8   2  13      143.99      137.64     16.55 o 
  -7   2  13        9.81       -0.62     11.64 o 
  -6   2  13       59.15       28.43     12.27 o 
  -5   2  13      194.04      187.67     24.86 o 
  -4   2  13      251.71      480.00     33.68 o 
  -3   2  13      364.99      370.13     32.48 o 
  -2   2  13      409.26      369.33     32.48 o 
  -1   2  13      441.13      392.18     32.08 o 
   0   2  13      606.02      526.92     37.69 o 
   1   2  13      294.51      307.57     36.09 o 
   2   2  13       37.48       64.16     28.07 o 
 -11   3  13      199.55      203.55     22.12 o 
 -10   3  13       37.88       63.82     16.18 o 
  -9   3  13      170.18      157.09     18.71 o 
  -8   3  13      123.19      113.98     22.46 o 
  -7   3  13        6.55       22.79     13.13 o 
  -6   3  13       32.55       15.85     12.14 o 
  -5   3  13        8.70       22.86     16.44 o 
  -4   3  13      461.11      597.10     36.89 o 
  -3   3  13      454.80      425.47     34.49 o 
  -2   3  13      252.25      275.49     31.28 o 
  -1   3  13       47.18       72.98     22.06 o 
   0   3  13       29.06       31.68     23.26 o 
   1   3  13       14.05      -22.86     22.86 o 
   2   3  13       79.41       97.85     30.88 o 
 -11   4  13        4.71      -10.94     15.40 o 
 -10   4  13      177.52      176.57     20.26 o 
  -9   4  13      543.49      465.47     24.66 o 
  -8   4  13       68.85       64.42     15.40 o 
  -7   4  13        1.94       10.22     12.72 o 
  -6   4  13        1.58       -8.15     11.70 o 
  -4   4  13        0.31       39.70     20.85 o 
  -3   4  13       54.89       44.91     22.86 o 
  -2   4  13       82.75       50.93     23.26 o 
  -1   4  13       54.94       58.15     22.86 o 
   0   4  13       24.36       24.06     24.06 o 
   1   4  13        7.85      -24.86     24.86 o 
 -10   5  13       64.65       55.80     16.59 o 
  -9   5  13      242.22      221.10     20.49 o 
  -8   5  13      227.24      211.08     19.95 o 
  -7   5  13        0.16        5.69     13.36 o 
  -6   5  13       36.97       26.38     13.89 o 
  -4   5  13      364.93      310.78     31.68 o 
  -3   5  13       85.16       85.82     25.26 o 
  -2   5  13      298.35      277.90     33.28 o 
  -1   5  13      395.77      346.47     34.89 o 
   0   5  13        1.97      -23.26     23.66 o 
  -9   6  13        4.84        7.82     14.14 o 
  -8   6  13      120.51      124.17     18.53 o 
  -7   6  13       88.25       92.61     17.01 o 
  -6   6  13       40.61       36.36     14.96 o 
  -4   6  13      486.45      407.02     34.49 o 
  -3   6  13      248.77      256.24     32.08 o 
  -2   6  13       22.22       16.84     24.46 o 
  -1   6  13       34.48       26.47     22.86 o 
  -7   7  13       50.47       78.84     18.65 o 
  -6   7  13       11.31        7.62     21.25 o 
  -5   7  13        4.94        1.20     21.65 o 
  -4   7  13       19.99       31.28     24.86 o 
  -3   7  13       93.05       76.59     26.47 o 
  -5 -11  14        4.70       37.53     18.42 o 
  -4 -11  14       29.80       65.28     20.98 o 
  -3 -11  14      110.71      104.66     30.88 o 
  -2 -11  14       29.18       60.95     30.88 o 
  -1 -11  14       20.46      -16.44     28.07 o 
  -7 -10  14       18.59       26.87     25.66 o 
  -6 -10  14       23.29       37.69     24.86 o 
  -5 -10  14       83.39       81.32     18.71 o 
  -4 -10  14      124.52      123.01     43.51 o 
  -3 -10  14       15.65       53.33     26.87 o 
  -2 -10  14       74.58       64.56     27.27 o 
  -1 -10  14       30.60       41.70     26.87 o 
   0 -10  14        6.32       33.68     28.07 o 
  -8  -9  14      126.56      164.01     31.28 o 
  -7  -9  14      176.77      152.38     30.48 o 
  -6  -9  14      213.94      270.68     32.48 o 
  -5  -9  14       23.21       67.49     17.72 o 
  -4  -9  14      100.53       86.25     18.29 o 
  -3  -9  14        0.14       10.83     22.86 o 
  -2  -9  14      121.32      120.70     29.27 o 
  -1  -9  14       91.89      101.45     30.08 o 
   0  -9  14        1.70       -9.22     26.07 o 
   1  -9  14       28.77       13.23     28.47 o 
  -9  -8  14        0.62       -1.60     23.26 o 
  -8  -8  14      101.78       86.22     27.67 o 
  -7  -8  14       21.28       26.07     22.86 o 
  -6  -8  14       98.31      120.30     28.87 o 
  -5  -8  14       89.53       84.09     17.55 o 
  -4  -8  14      489.95      496.38     26.35 o 
  -3  -8  14      531.56      588.68     40.10 o 
  -2  -8  14       86.19      111.88     28.87 o 
  -1  -8  14      120.48      113.89     29.27 o 
   0  -8  14      172.23      189.68     33.28 o 
   1  -8  14        6.76        1.60     25.66 o 
   2  -8  14        2.34       38.90     29.27 o 
 -10  -7  14        4.38       -3.61     27.27 o 
  -9  -7  14      209.89      196.09     32.08 o 
  -8  -7  14      266.85      228.57     30.08 o 
  -7  -7  14       63.35       88.62     24.86 o 
  -6  -7  14      124.16      162.41     28.87 o 
  -5  -7  14      270.59      322.52     26.07 o 
  -4  -7  14      239.58      255.09     21.53 o 
  -3  -7  14        3.60       -4.41     22.46 o 
  -2  -7  14        7.36       12.03     23.26 o 
  -1  -7  14        9.65       -8.02     23.66 o 
   0  -7  14       77.28       98.65     28.47 o 
   1  -7  14      271.13      218.15     33.68 o 
   2  -7  14       59.38       10.43     27.27 o 
 -10  -6  14      363.13      299.15     35.29 o 
  -9  -6  14      452.34      419.05     37.29 o 
  -8  -6  14      259.56      230.58     31.68 o 
  -7  -6  14      111.89       82.61     26.47 o 
  -6  -6  14       19.24       25.26     15.31 o 
  -5  -6  14      833.42      833.61     29.67 o 
  -4  -6  14       66.75       50.93     15.88 o 
  -3  -6  14      311.38      278.70     32.08 o 
  -2  -6  14      459.64      443.91     36.89 o 
  -1  -6  14      173.48       97.85     29.67 o 
   0  -6  14      220.09      188.07     32.48 o 
   1  -6  14       37.27       31.28     25.26 o 
   2  -6  14       34.04       -6.82     24.86 o 
 -11  -5  14      150.39      166.82     31.28 o 
 -10  -5  14       60.94       46.52     25.66 o 
  -9  -5  14       12.65       16.44     23.26 o 
  -8  -5  14       35.89       65.36     24.06 o 
  -7  -5  14      319.29      255.84     31.28 o 
  -6  -5  14       93.49      168.86     39.10 o 
  -5  -5  14       22.17       29.77     15.36 o 
  -4  -5  14      134.13      103.86     26.07 o 
  -3  -5  14      437.89      358.90     33.68 o 
  -2  -5  14      146.43      107.47     29.27 o 
  -1  -5  14        8.29       -6.02     24.86 o 
   0  -5  14       18.38       28.07     26.07 o 
   1  -5  14       48.45       14.04     25.66 o 
   2  -5  14        9.27       15.24     26.87 o 
   3  -5  14        1.98        3.21     26.87 o 
 -11  -4  14       86.53       81.81     28.47 o 
 -10  -4  14       68.88       85.41     27.67 o 
  -9  -4  14       92.12      105.87     27.67 o 
  -8  -4  14      147.71      136.34     27.27 o 
  -7  -4  14       87.57       79.00     24.06 o 
  -6  -4  14      506.72      478.88     33.68 o 
  -5  -4  14       21.32       24.94     15.64 o 
  -4  -4  14       55.66       33.28     24.06 o 
  -3  -4  14       53.73       28.47     23.66 o 
  -2  -4  14      624.68      591.48     40.90 o 
  -1  -4  14      225.03      220.15     34.49 o 
   0  -4  14      112.38      147.57     32.48 o 
   1  -4  14       14.13       26.07     27.27 o 
   2  -4  14       52.98       60.15     28.47 o 
   3  -4  14       52.92       58.55     28.47 o 
 -11  -3  14       17.50        8.02     25.66 o 
 -10  -3  14       16.32       20.45     24.06 o 
  -9  -3  14       37.26       38.90     24.86 o 
  -8  -3  14       10.83        3.21     21.25 o 
  -7  -3  14        3.16       15.64     21.25 o 
  -6  -3  14       27.88       15.78     15.00 o 
  -5  -3  14      176.89      215.93     20.41 o 
  -4  -3  14       29.98       20.05     23.26 o 
  -3  -3  14       95.70       77.39     26.07 o 
  -2  -3  14      609.60      646.02     41.70 o 
   2  -3  14      162.56      115.49     28.47 o 
   3  -3  14        6.17       38.50     28.07 o 
 -11  -2  14       65.70       81.40     29.27 o 
 -10  -2  14        3.43       -5.21     23.66 o 
  -9  -2  14       19.94       26.47     23.26 o 
  -8  -2  14        0.95        9.96     14.58 o 
  -7  -2  14        0.92        4.33     13.10 o 
  -6  -2  14       39.58       45.58     12.25 o 
  -5  -2  14      415.89      441.91     34.89 o 
  -2  -2  14      200.62      265.87     29.27 o 
  -1  -2  14       68.22       42.91     20.45 o 
   0  -2  14        1.00        0.00     18.85 o 
   1  -2  14      104.34      128.32     26.07 o 
   2  -2  14      371.49      330.03     38.90 o 
 -11  -1  14       95.60      102.83     19.13 o 
 -10  -1  14       26.04       20.09     15.85 o 
  -9  -1  14       41.92       67.14     16.00 o 
  -8  -1  14       69.08       61.25     15.40 o 
  -7  -1  14       32.68       25.63     13.93 o 
  -6  -1  14       67.70      114.17     16.04 o 
  -5  -1  14      178.51      157.19     22.86 o 
  -4  -1  14      340.69      272.68     27.67 o 
  -3  -1  14      330.96      373.74     30.48 o 
  -2  -1  14       94.09       83.41     21.65 o 
  -1  -1  14      143.50      168.82     25.26 o 
   0  -1  14        2.86       33.28     23.26 o 
   1  -1  14       24.58       19.65     24.86 o 
   2  -1  14      186.09      165.21     33.28 o 
 -11   0  14        2.78        9.22     22.86 o 
 -10   0  14        0.41        7.62     20.85 o 
  -9   0  14       32.07       34.09     20.05 o 
  -8   0  14      176.43      203.31     27.27 o 
  -7   0  14      335.43      318.97     20.96 o 
  -6   0  14      652.08      556.46     23.38 o 
  -5   0  14      393.01      444.72     31.28 o 
  -4   0  14        0.38        8.82     17.64 o 
  -3   0  14      258.08      296.74     30.48 o 
  -2   0  14      189.77      245.01     30.08 o 
  -1   0  14       43.86       50.53     22.46 o 
   0   0  14        1.45      -14.84     21.65 o 
   1   0  14      256.96      285.92     33.28 o 
   2   0  14      274.23      266.27     35.69 o 
 -11   1  14        0.28       19.60     16.29 o 
 -10   1  14       17.16       13.77     15.24 o 
  -9   1  14      265.60      269.12     22.12 o 
  -8   1  14      127.39      120.68     17.80 o 
  -7   1  14      114.92      113.80     16.29 o 
  -6   1  14       75.01       81.62     15.12 o 
  -4   1  14      176.58      178.45     26.87 o 
  -3   1  14       16.98       18.05     20.45 o 
  -2   1  14       53.61       34.89     23.26 o 
  -1   1  14       84.68      105.06     26.07 o 
   0   1  14      190.05      184.06     29.67 o 
   1   1  14      107.20      104.26     30.08 o 
 -11   2  14        9.06       38.54     16.98 o 
 -10   2  14       31.81       26.53     16.13 o 
  -9   2  14      167.94      161.83     18.61 o 
  -8   2  14       58.91       99.47     15.97 o 
  -7   2  14       39.21       32.64     14.17 o 
  -6   2  14       14.75       42.51     18.45 o 
  -5   2  14      785.28      788.38     40.50 o 
  -4   2  14     1514.55     1391.49     50.93 o 
  -3   2  14      663.64      716.20     40.50 o 
  -2   2  14      189.68      222.96     29.67 o 
  -1   2  14       27.62        2.81     22.06 o 
   0   2  14        6.23        0.00     22.06 o 
   1   2  14       18.39       15.64     27.27 o 
 -10   3  14      415.90      390.24     29.67 o 
  -9   3  14      129.81      114.02     17.58 o 
  -8   3  14        9.39       17.66     18.65 o 
  -7   3  14      112.31      132.82     18.00 o 
  -6   3  14      255.43      251.43     29.27 o 
  -5   3  14        0.05       17.24     19.65 o 
  -4   3  14       17.61       27.27     22.06 o 
  -3   3  14        6.85       -1.20     21.65 o 
  -2   3  14      138.06      134.74     27.67 o 
  -1   3  14      187.44      166.82     30.88 o 
   0   3  14      228.91      201.30     32.48 o 
 -10   4  14      107.90      115.85     19.10 o 
  -9   4  14        1.88        1.06     15.12 o 
  -8   4  14       27.62       26.02     14.74 o 
  -7   4  14      190.86      173.74     18.99 o 
  -6   4  14      710.18      695.34     40.90 o 
  -5   4  14      612.16      572.23     38.90 o 
  -4   4  14     1141.30      999.31     46.92 o 
  -3   4  14      222.91      263.46     31.68 o 
  -2   4  14      253.47      276.29     34.09 o 
  -1   4  14       53.03       24.86     26.07 o 
  -8   5  14      341.38      308.01     23.67 o 
  -7   5  14      285.86      284.09     22.53 o 
  -6   5  14      159.41      160.80     26.87 o 
  -5   5  14       28.43       29.27     22.86 o 
  -4   5  14      160.44      172.43     28.07 o 
  -3   5  14       19.36       27.67     23.26 o 
  -2   5  14      101.86       96.24     28.07 o 
  -5   6  14       47.94       55.34     26.07 o 
  -5 -10  15      107.83      144.39     21.41 o 
  -4 -10  15       18.13        1.60     26.47 o 
  -3 -10  15        1.66      -10.43     24.86 o 
  -7  -9  15       14.69       55.74     27.67 o 
  -6  -9  15       10.89       21.25     25.66 o 
  -5  -9  15       14.47        9.83     17.68 o 
  -4  -9  15      700.72      755.09     43.31 o 
  -3  -9  15      300.28      285.92     36.09 o 
  -2  -9  15        1.66       -0.80     26.87 o 
  -1  -9  15        5.39       10.83     28.87 o 
  -8  -8  15      246.58      230.18     33.28 o 
  -7  -8  15      165.03      190.08     32.88 o 
  -6  -8  15      168.65      194.49     32.88 o 
  -5  -8  15      339.45      297.02     24.75 o 
  -4  -8  15       53.86       50.53     27.27 o 
  -3  -8  15      404.82      376.95     37.69 o 
  -2  -8  15       11.76        7.22     24.86 o 
  -1  -8  15       12.48      -12.83     26.47 o 
   0  -8  15       42.47       23.26     28.87 o 
  -9  -7  15       95.86      107.87     31.28 o 
  -8  -7  15       10.77        3.21     26.07 o 
  -7  -7  15       59.57      131.53     28.47 o 
  -6  -7  15        9.44        6.42     24.86 o 
  -5  -7  15      245.84      212.81     35.89 o 
  -4  -7  15       27.57       81.81     26.87 o 
  -3  -7  15      360.44      299.95     34.49 o 
  -2  -7  15       25.98       31.28     26.07 o 
  -1  -7  15      170.54      196.49     33.28 o 
   0  -7  15      209.54      170.43     32.88 o 
  -9  -6  15      168.57      158.40     31.68 o 
  -8  -6  15       67.83       81.81     26.87 o 
  -7  -6  15      407.18      470.38     39.30 o 
  -6  -6  15      120.32      104.26     27.27 o 
  -5  -6  15       12.85        2.41     22.46 o 
  -4  -6  15        0.70       63.36     24.86 o 
  -3  -6  15      437.29      353.69     36.49 o 
  -2  -6  15       23.60       -4.01     24.86 o 
  -1  -6  15       91.46      109.47     30.08 o 
   0  -6  15      123.49       99.85     29.67 o 
   1  -6  15      196.42      172.43     32.48 o 
 -10  -5  15      228.93      258.25     35.69 o 
  -9  -5  15      786.86      654.84     43.31 o 
  -8  -5  15       88.64       92.23     26.07 o 
  -7  -5  15       64.12       46.52     23.26 o 
  -6  -5  15        3.14        1.60     22.46 o 
  -5  -5  15       32.58       34.49     24.06 o 
  -4  -5  15      125.23      123.91     27.27 o 
  -3  -5  15        8.13      -22.06     22.86 o 
  -2  -5  15       11.84       20.45     25.66 o 
  -1  -5  15      521.72      487.22     40.10 o 
   0  -5  15      183.16      170.83     32.48 o 
   1  -5  15       15.69        3.21     27.27 o 
 -10  -4  15        9.58       25.26     25.66 o 
  -9  -4  15        3.84       13.23     24.06 o 
  -8  -4  15       46.01       59.35     25.26 o 
  -7  -4  15      335.16      368.52     35.29 o 
  -6  -4  15      217.56      188.47     29.67 o 
  -5  -4  15      286.28      275.49     33.68 o 
  -4  -4  15       31.22       52.53     24.86 o 
  -3  -4  15       36.89       12.03     25.66 o 
  -2  -4  15       25.56       38.10     26.87 o 
  -1  -4  15       19.61       32.08     27.27 o 
   0  -4  15        1.00       -4.41     25.66 o 
   1  -4  15        3.07       -8.02     26.87 o 
 -10  -3  15       51.02       59.75     28.87 o 
  -9  -3  15       23.51       36.09     27.27 o 
  -8  -3  15       15.29       10.83     25.26 o 
  -7  -3  15        7.52       39.70     25.26 o 
  -6  -3  15       15.95        6.44     16.42 o 
  -5  -3  15       57.63       47.32     24.46 o 
  -4  -3  15       55.62       98.25     27.67 o 
  -3  -3  15      481.66      396.19     38.10 o 
  -2  -3  15       56.62       61.75     27.27 o 
  -1  -3  15       44.39       50.93     26.07 o 
   0  -3  15       66.36       76.19     26.87 o 
   1  -3  15      118.13      126.72     30.48 o 
 -10  -2  15        1.40        6.42     26.07 o 
  -9  -2  15       39.85       63.76     28.07 o 
  -8  -2  15      115.92      129.93     29.67 o 
  -7  -2  15      183.44      215.74     30.48 o 
  -6  -2  15      378.33      338.56     24.66 o 
 -10  -1  15        0.86       10.83     25.26 o 
  -9  -1  15       36.74       67.09     17.99 o 
  -8  -1  15       47.32       46.26     15.90 o 
  -7  -1  15      162.44      225.77     27.67 o 
  -5  -1  15      338.66      367.32     32.48 o 
  -4  -1  15      113.15      155.99     24.86 o 
  -3  -1  15       80.73       80.60     22.86 o 
  -2  -1  15       17.74       23.26     21.65 o 
  -1  -1  15        6.53        8.82     20.85 o 
   0  -1  15       10.72       -6.02     24.86 o 
   1  -1  15      361.62      321.21     38.50 o 
 -10   0  15        1.34        6.08     15.81 o 
  -9   0  15       48.86       80.16     17.11 o 
  -8   0  15        2.76       13.15     14.22 o 
  -7   0  15        0.94        3.30     13.98 o 
  -5   0  15        6.18       10.83     18.85 o 
  -4   0  15      153.55      135.94     25.26 o 
  -3   0  15       32.63       29.27     21.25 o 
  -2   0  15       20.39       26.87     23.66 o 
  -1   0  15      210.81      213.33     29.67 o 
   0   0  15       52.02       72.58     28.47 o 
 -10   1  15        8.62       51.63     15.99 o 
  -9   1  15      111.25      119.78     18.71 o 
  -8   1  15       72.72       83.29     16.73 o 
  -7   1  15      196.83      239.40     29.67 o 
  -5   1  15      278.27      251.03     28.87 o 
  -4   1  15      184.43      199.70     28.47 o 
  -3   1  15       69.93       87.82     24.06 o 
  -2   1  15       93.95       77.80     24.06 o 
  -1   1  15        8.39      -15.24     22.46 o 
   0   1  15        0.13      -24.46     24.46 o 
  -9   2  15      284.94      278.13     23.17 o 
  -8   2  15      175.69      193.45     20.56 o 
  -7   2  15      466.14      412.23     35.29 o 
  -5   2  15      197.48      240.60     29.27 o 
  -4   2  15        4.24       30.48     22.46 o 
  -3   2  15       21.79       32.48     23.26 o 
  -2   2  15       45.56       38.90     21.25 o 
  -1   2  15       91.99       84.61     27.67 o 
  -9   3  15       50.78       47.40     17.52 o 
  -8   3  15      249.06      200.89     21.41 o 
  -7   3  15       23.64       57.34     22.06 o 
  -5   3  15      116.96      115.09     25.26 o 
  -4   3  15      385.99      518.10     39.30 o 
  -3   3  15      217.22      216.14     32.48 o 
  -2   3  15      126.46      129.93     28.07 o 
  -7   4  15      214.63      172.83     28.07 o 
  -6   4  15      257.98      308.37     34.49 o 
  -5   4  15       55.76       94.64     26.47 o 
  -4   4  15      123.52       84.21     27.67 o 
  -6  -8  16       36.51       32.08     26.87 o 
  -5  -8  16      288.28      327.62     37.29 o 
  -4  -8  16       58.62       40.90     28.07 o 
  -3  -8  16        5.48      -14.84     25.66 o 
  -7  -7  16      111.80       89.83     28.87 o 
  -5  -7  16      146.83      115.49     28.87 o 
  -4  -7  16      162.36      185.26     32.08 o 
  -3  -7  16        0.14      -19.65     25.66 o 
  -2  -7  16        0.36        4.01     28.47 o 
  -8  -6  16       12.36       23.66     26.87 o 
  -7  -6  16        1.38       13.63     25.66 o 
  -5  -6  16       70.43      113.89     27.27 o 
  -4  -6  16       50.99       58.95     27.27 o 
  -3  -6  16      254.28      256.64     37.69 o 
  -2  -6  16      386.47      311.58     37.29 o 
  -1  -6  16      260.73      263.06     38.90 o 
  -8  -5  16      277.37      327.62     37.29 o 
  -7  -5  16      195.30      190.08     32.88 o 
  -5  -5  16       24.06      -20.85     24.06 o 
  -4  -5  16       57.75       68.97     26.47 o 
  -3  -5  16      193.08      170.83     32.08 o 
  -2  -5  16      225.34      263.06     36.49 o 
  -1  -5  16       36.05       28.87     29.67 o 
  -9  -4  16      389.59      422.26     42.11 o 
  -8  -4  16      283.20      259.85     36.49 o 
  -7  -4  16        6.36       36.09     27.27 o 
  -5  -4  16      123.88      168.42     30.88 o 
  -4  -4  16      273.22      225.37     34.09 o 
  -3  -4  16       60.35       33.28     26.87 o 
  -2  -4  16       61.30      106.67     30.48 o 
  -1  -4  16       38.35      -12.43     27.67 o 
  -9  -3  16       51.02       95.84     31.28 o 
  -8  -3  16       44.14       84.61     30.48 o 
  -7  -3  16       36.83       40.50     29.27 o 
  -5  -3  16       10.83       -3.21     24.86 o 
  -4  -3  16      141.26       98.65     30.48 o 
  -3  -3  16       23.81       48.12     28.07 o 
  -2  -3  16      121.30      100.25     30.48 o 
  -1  -3  16       80.25       97.04     31.28 o 
  -9  -2  16        4.38       -1.60     24.86 o 
  -8  -2  16       26.85       -1.20     24.46 o 
  -7  -2  16       62.67       55.74     26.07 o 
  -5  -2  16      504.95      417.45     37.29 o 
  -9   0  16      267.80      264.43     23.20 o 
  -8   0  16      480.36      496.85     37.69 o 
  -6   0  16      389.40      350.08     35.29 o 
  -5   0  16      477.44      442.71     36.89 o 
  -4   0  16       31.06       19.25     23.26 o 
  -3   0  16        5.38       23.66     22.86 o 
  -2   0  16        0.23      -17.64     22.86 o 
  -8   1  16       22.22       38.50     23.26 o 
  -6   1  16        0.16       32.08     22.86 o 
  -5   1  16       11.87        3.61     22.86 o 
  -4   1  16        0.52      -10.03     22.46 o 
  -3   1  16       19.31       13.23     25.26 o 
  -6   2  16       31.14       69.77     24.46 o 
  -5   2  16       11.14       55.74     24.06 o 
  -5  -4  17       42.91       62.96     28.07 o 
  -5  -3  17      101.10      144.36     32.08 o 
  -5  -2  17       35.84       54.94     27.27 o 
                                                 
